# Supplementary material for: Genomes reveal marked differences in the adaptive evolution between orangutan species
Source: Genome Biol. 2018 Nov 15;19:193. doi: 10.1186/s13059-018-1562-6 (PMC6237011; doi:10.1186/s13059-018-1562-6)
Supplement: Supplementary file 2 — Table S13. List of SNPs completely fixed for different alleles in Bornean and North Sumatran orangutans. Table S14. Functional consequences of SNPs completely fixed between North Sumatran and Bornean orangutans. Table S15. Results of the GO enrichment analysis of fixed SNPs. Table S16. Detailed information on all genes containing fixed non-synonymous SNPs between North Sumatran and Bornean orangutans. Table S17. Detailed information on all candidate genes of the iHS analysis. Table S18. Selection of candidate genes of the iHS analysis in Bornean orangutans. Table S19. Selection of candidate genes of the iHS analysis in North Sumatran orangutans. Table S20. Results of GO enrichment analysis of SK/NK/EK for the iHS selection test. Table S21. Results of GO enrichment analysis of CK/WK for the iHS selection test. Table S22. Results of GO enrichment analysis of LK/NA for the iHS selection test. Table S23. Results of GO enrichment analysis of WA for the iHS selection test. Table S24. Results of GO enrichment analysis of CK/WK for the SweeD selection test. Table S25. Results of GO enrichment analysis of SK/NK/EK for the SweeD selection test. Table S26. Results of GO enrichment analysis of LK/NA for the SweeD selection test. Table S27. Results of GO enrichment analysis of WA for the SweeD selection test. (XLSX 13976 kb) [file 13059_2018_1562_MOESM2_ESM.xlsx]

## Sheet: Table_S13
Table S13: List of SNPs completely fixed for different alleles in Bornean and North Sumatran orangutans.
CHROM	POS	REF	ALT
chr1	613431	T	C
chr1	1110103	C	G
chr1	1110596	A	G
chr1	1111863	G	C
chr1	1137646	C	A
chr1	1137673	A	C
chr1	1141476	C	G
chr1	1141716	C	T
chr1	1141821	A	G
chr1	1142314	A	G
chr1	1142373	G	T
chr1	1143737	A	G
chr1	1143749	T	C
chr1	1143884	T	A
chr1	1143917	G	A
chr1	1144048	C	T
chr1	1144427	G	A
chr1	1144581	C	T
chr1	1144874	A	G
chr1	1145351	T	C
chr1	1145355	G	C
chr1	1145469	A	G
chr1	1145611	C	A
chr1	1146564	G	A
chr1	1146687	T	C
chr1	1147288	T	C
chr1	1147392	C	T
chr1	1204862	G	A
chr1	1305277	A	T
chr1	1485026	C	T
chr1	1485684	T	C
chr1	1486406	C	T
chr1	1489965	C	T
chr1	1490249	C	T
chr1	1491388	C	T
chr1	1491633	C	A
chr1	1491678	C	A
chr1	1493046	A	G
chr1	1638311	G	A
chr1	1905823	C	T
chr1	1905899	T	C
chr1	1905980	C	T
chr1	1906244	T	C
chr1	1907438	T	C
chr1	1909126	C	T
chr1	1910600	C	T
chr1	1911118	C	T
chr1	1911887	C	A
chr1	1913394	C	A
chr1	1914289	A	T
chr1	1915435	A	C
chr1	1915816	A	G
chr1	1915842	C	T
chr1	1917713	T	C
chr1	1917821	G	A
chr1	1918726	G	A
chr1	1918780	C	T
chr1	1919456	T	G
chr1	1920100	T	C
chr1	1920425	A	C
chr1	1920641	T	G
chr1	1920882	C	T
chr1	1921043	A	G
chr1	1921365	C	T
chr1	1921632	T	C
chr1	1921759	C	T
chr1	1921764	A	C
chr1	1921880	G	T
chr1	1921915	T	A
chr1	1921957	T	A
chr1	1922307	T	C
chr1	1922382	C	T
chr1	1924374	A	G
chr1	1924507	C	T
chr1	1924906	A	G
chr1	1925162	C	T
chr1	1925333	G	A
chr1	1925566	G	A
chr1	1925847	A	G
chr1	1926094	C	T
chr1	1927188	T	G
chr1	1927202	T	G
chr1	1928945	G	C
chr1	1929966	C	G
chr1	2077227	A	G
chr1	2087646	C	T
chr1	2102118	C	T
chr1	2103048	A	G
chr1	2107421	A	G
chr1	2109459	A	C
chr1	2111473	G	A
chr1	2112497	C	T
chr1	2116083	C	T
chr1	2121249	G	A
chr1	2128778	A	G
chr1	2132540	T	C
chr1	2164396	A	G
chr1	2184375	A	G
chr1	2187836	G	A
chr1	2194611	C	T
chr1	2308606	G	A
chr1	2605155	A	G
chr1	2957840	C	G
chr1	3229528	C	A
chr1	3300107	G	A
chr1	3444641	C	T
chr1	3444655	G	T
chr1	3564811	A	T
chr1	3613356	C	T
chr1	3613399	A	G
chr1	3628205	C	T
chr1	3707121	C	T
chr1	3707589	G	T
chr1	3804985	G	T
chr1	4008425	G	A
chr1	4012916	C	T
chr1	4013489	C	T
chr1	4014128	C	G
chr1	4014189	T	C
chr1	4014214	G	A
chr1	4026278	G	A
chr1	4213990	A	G
chr1	4287788	G	A
chr1	4293456	T	C
chr1	4293621	T	C
chr1	4298911	A	G
chr1	4302013	A	T
chr1	4347992	G	A
chr1	4348002	G	A
chr1	4348187	G	A
chr1	4374407	T	G
chr1	4381097	G	T
chr1	4381102	G	C
chr1	4382677	A	G
chr1	4394014	G	A
chr1	4400130	C	G
chr1	4400367	A	G
chr1	4400380	G	A
chr1	4402197	C	G
chr1	4406415	A	C
chr1	4407280	G	C
chr1	4407968	C	T
chr1	4408892	G	A
chr1	4409247	G	T
chr1	4409604	G	A
chr1	4409865	G	A
chr1	4410053	A	G
chr1	4410581	G	C
chr1	4411267	C	T
chr1	4411997	C	T
chr1	4412487	A	C
chr1	4412691	C	G
chr1	4472438	G	A
chr1	4519369	T	C
chr1	4707496	T	C
chr1	4748429	C	T
chr1	4749010	A	G
chr1	4756181	A	G
chr1	4757111	T	C
chr1	4757531	G	A
chr1	4760257	G	T
chr1	4764926	A	G
chr1	4769119	G	T
chr1	4769331	A	G
chr1	4835457	G	T
chr1	4836468	G	A
chr1	4837006	A	G
chr1	4840216	A	T
chr1	4840742	C	T
chr1	4865807	C	T
chr1	5092458	C	T
chr1	5092563	T	C
chr1	5092570	C	T
chr1	5092896	C	T
chr1	5102725	T	C
chr1	5115715	G	A
chr1	5303642	T	C
chr1	5303825	G	C
chr1	5303855	G	A
chr1	5304048	T	C
chr1	5304204	A	G
chr1	5345428	C	T
chr1	5504873	G	A
chr1	5644775	G	A
chr1	5745954	T	C
chr1	5755883	C	T
chr1	5756713	A	T
chr1	5757408	G	A
chr1	5783881	C	T
chr1	5784183	T	C
chr1	5935147	T	C
chr1	5937910	A	G
chr1	5940371	C	A
chr1	5940419	A	C
chr1	5941647	A	G
chr1	5941676	G	C
chr1	5941777	A	G
chr1	5946381	G	A
chr1	5948145	A	C
chr1	5953727	C	T
chr1	5956312	T	C
chr1	5958638	G	C
chr1	5958996	A	C
chr1	6011659	G	C
chr1	6028682	A	G
chr1	6048564	C	T
chr1	6059568	A	G
chr1	6630812	T	C
chr1	6800571	T	A
chr1	7236895	C	T
chr1	7277876	A	C
chr1	7739154	C	A
chr1	7854083	A	G
chr1	7864248	C	G
chr1	7977713	C	A
chr1	8013838	C	T
chr1	8104958	G	A
chr1	8165109	G	T
chr1	8427606	G	A
chr1	8427684	C	T
chr1	8666081	G	A
chr1	8702458	G	A
chr1	8703071	A	G
chr1	8703091	G	A
chr1	8735661	C	T
chr1	8737678	T	C
chr1	8899701	T	G
chr1	8899706	G	A
chr1	8900125	C	G
chr1	8900156	T	C
chr1	8900636	T	C
chr1	8901626	A	G
chr1	8902153	T	C
chr1	8923069	G	A
chr1	8964519	C	T
chr1	8965133	G	A
chr1	8965334	C	T
chr1	8983270	G	A
chr1	8993167	A	G
chr1	9284852	C	T
chr1	9286207	C	A
chr1	9286268	T	C
chr1	9286374	C	T
chr1	9286981	G	A
chr1	9311998	T	C
chr1	9312163	C	T
chr1	9318276	A	G
chr1	9318666	C	T
chr1	9340822	G	A
chr1	9416260	A	G
chr1	9512914	G	C
chr1	9530685	T	C
chr1	9530843	G	A
chr1	9530998	G	A
chr1	9531420	A	G
chr1	9531445	T	C
chr1	9531554	T	A
chr1	9531749	T	C
chr1	9531786	T	C
chr1	9532244	G	A
chr1	9532328	C	T
chr1	9532368	G	T
chr1	9532401	T	A
chr1	9532908	C	T
chr1	9532961	C	T
chr1	9532962	A	G
chr1	9532976	C	T
chr1	9533893	T	C
chr1	9533898	C	T
chr1	9533925	T	C
chr1	9534055	T	C
chr1	9534513	G	T
chr1	9535310	A	G
chr1	9535647	G	C
chr1	9535996	A	G
chr1	9536286	A	G
chr1	9536563	C	T
chr1	9536744	C	T
chr1	9536788	T	C
chr1	9591622	A	G
chr1	9595855	C	T
chr1	9596860	A	C
chr1	9596921	C	G
chr1	9597340	A	G
chr1	9597411	C	G
chr1	9597716	C	T
chr1	9605876	C	A
chr1	9635277	G	A
chr1	9859069	G	A
chr1	9859534	G	A
chr1	9860187	C	T
chr1	9860683	C	T
chr1	9860789	C	T
chr1	9861052	C	T
chr1	9861887	T	C
chr1	9862329	T	C
chr1	9862601	C	T
chr1	9862742	G	A
chr1	9929199	G	A
chr1	9929637	T	A
chr1	9934186	G	A
chr1	10011472	A	G
chr1	10121722	C	G
chr1	10122014	G	T
chr1	10122168	G	A
chr1	10123475	A	G
chr1	10220877	C	T
chr1	10220994	A	G
chr1	10221351	C	T
chr1	10221862	A	G
chr1	10222606	G	A
chr1	10223097	A	G
chr1	10223201	A	G
chr1	10223326	G	A
chr1	10223514	C	T
chr1	10223859	A	G
chr1	10224193	A	G
chr1	10225494	A	G
chr1	10226294	T	C
chr1	10226904	G	A
chr1	10324757	T	C
chr1	10327325	C	T
chr1	10327363	C	G
chr1	10345276	C	T
chr1	10396319	G	A
chr1	10397794	A	G
chr1	10473458	A	C
chr1	10473511	A	G
chr1	10722725	G	A
chr1	10722760	G	A
chr1	10722808	A	G
chr1	10723574	G	A
chr1	10723888	C	T
chr1	10723889	A	G
chr1	10724144	T	C
chr1	10811247	A	C
chr1	10902440	C	G
chr1	10927021	T	C
chr1	10927193	A	T
chr1	11264669	T	A
chr1	11265003	G	T
chr1	11266168	A	G
chr1	11267827	C	G
chr1	11268487	A	G
chr1	11268858	A	G
chr1	11274579	A	G
chr1	11438172	G	C
chr1	11439447	C	T
chr1	11471455	G	A
chr1	11474934	C	T
chr1	11476204	T	C
chr1	11477356	C	G
chr1	11477493	T	C
chr1	11477576	G	A
chr1	11478233	C	T
chr1	11478273	A	G
chr1	11478864	C	T
chr1	11480564	T	C
chr1	11484663	C	A
chr1	11484679	T	C
chr1	11484695	C	A
chr1	11484973	C	T
chr1	11484975	G	A
chr1	11485025	A	G
chr1	11509951	T	C
chr1	11904976	A	G
chr1	12068796	T	C
chr1	12108360	T	C
chr1	12108864	C	T
chr1	12114595	T	C
chr1	12114719	T	C
chr1	12114775	T	A
chr1	12115106	G	A
chr1	12115693	C	G
chr1	12115755	A	G
chr1	12118185	T	C
chr1	12118559	A	G
chr1	12118825	G	A
chr1	12119289	A	G
chr1	12120780	A	T
chr1	12121608	A	G
chr1	12122353	T	C
chr1	12123964	A	G
chr1	12124132	A	T
chr1	12124147	G	C
chr1	12124258	C	T
chr1	12125141	C	T
chr1	12127637	C	T
chr1	12127785	T	A
chr1	12127886	T	C
chr1	12128035	C	A
chr1	12128474	G	A
chr1	12128675	C	T
chr1	12129153	C	T
chr1	12129169	C	T
chr1	12129356	C	T
chr1	12129357	A	G
chr1	12129590	C	T
chr1	12131718	C	T
chr1	12132040	A	T
chr1	12179290	C	G
chr1	12199531	G	A
chr1	12200041	G	A
chr1	12305379	A	G
chr1	12523634	T	C
chr1	12603151	T	G
chr1	12683915	G	C
chr1	12701473	T	C
chr1	12701700	G	A
chr1	12705259	T	C
chr1	12705458	C	T
chr1	12705836	G	A
chr1	12706087	T	C
chr1	12706178	G	A
chr1	12706296	C	T
chr1	12707121	G	A
chr1	13373231	C	A
chr1	13373933	C	T
chr1	13374180	G	T
chr1	13374667	A	G
chr1	13374896	C	T
chr1	13391122	A	G
chr1	13479179	G	T
chr1	13514342	G	A
chr1	13715134	G	C
chr1	13872245	C	T
chr1	13872743	G	T
chr1	13878233	C	T
chr1	13906477	T	G
chr1	13908874	G	C
chr1	13909086	T	A
chr1	14019327	A	G
chr1	14022926	A	G
chr1	14024435	A	G
chr1	14033882	A	T
chr1	14107889	A	G
chr1	14147577	G	A
chr1	14181382	A	G
chr1	14182051	C	A
chr1	14182360	A	G
chr1	14182378	A	C
chr1	14182743	G	A
chr1	14183861	T	A
chr1	14186222	T	C
chr1	14187810	T	C
chr1	14189528	T	C
chr1	14189778	T	G
chr1	14189829	C	A
chr1	14192179	A	G
chr1	14195364	A	G
chr1	14196297	A	G
chr1	14197483	G	A
chr1	14197732	A	C
chr1	14197987	C	T
chr1	14199022	C	T
chr1	14199415	C	A
chr1	14201304	G	C
chr1	14201404	C	T
chr1	14201729	G	A
chr1	14201890	G	A
chr1	14202079	G	A
chr1	14202210	G	C
chr1	14202414	C	T
chr1	14202697	G	A
chr1	14202739	A	G
chr1	14202743	G	A
chr1	14202781	T	C
chr1	14202820	G	A
chr1	14202851	A	G
chr1	14202899	C	A
chr1	14202909	C	T
chr1	14203012	T	G
chr1	14203065	C	T
chr1	14203121	A	G
chr1	14203258	T	C
chr1	14203339	C	T
chr1	14203468	C	A
chr1	14204343	G	A
chr1	14204354	A	G
chr1	14208051	T	C
chr1	14209785	A	G
chr1	14210053	T	C
chr1	14210479	C	T
chr1	14232945	G	T
chr1	14233343	A	G
chr1	14241815	A	G
chr1	14244770	A	G
chr1	14244848	A	G
chr1	14246775	T	C
chr1	14247558	G	A
chr1	14250100	C	T
chr1	14251633	G	A
chr1	14252817	A	G
chr1	14252920	T	C
chr1	14254336	C	T
chr1	14254650	G	A
chr1	14255500	T	G
chr1	14256242	C	T
chr1	14256658	C	T
chr1	14257415	T	C
chr1	14258438	G	A
chr1	14259378	A	G
chr1	14260176	A	G
chr1	14260752	T	C
chr1	14264270	T	C
chr1	14266075	A	T
chr1	14270146	C	G
chr1	14272370	A	T
chr1	14272619	G	A
chr1	14273695	G	A
chr1	14274904	A	G
chr1	14276408	T	C
chr1	14276514	G	A
chr1	14279395	G	C
chr1	14279587	G	C
chr1	14280801	A	G
chr1	14281060	G	A
chr1	14281327	C	T
chr1	14282979	A	C
chr1	14284123	G	A
chr1	14285416	G	A
chr1	14286399	A	G
chr1	14289195	A	G
chr1	14290577	A	G
chr1	14291584	G	C
chr1	14292919	C	T
chr1	14296065	A	T
chr1	14302274	G	A
chr1	14303545	G	C
chr1	14304236	T	G
chr1	14304859	G	A
chr1	14307288	C	T
chr1	14308154	G	A
chr1	14310793	A	G
chr1	14311831	T	C
chr1	14311846	A	G
chr1	14312098	T	G
chr1	14319440	A	G
chr1	14319607	C	T
chr1	14320173	C	A
chr1	14320232	G	C
chr1	14320526	A	G
chr1	14321845	A	C
chr1	14322076	A	G
chr1	14322852	C	A
chr1	14322871	C	T
chr1	14322952	A	G
chr1	14323045	A	G
chr1	14323063	C	T
chr1	14323888	A	G
chr1	14324529	G	A
chr1	14325820	A	C
chr1	14325924	A	G
chr1	14326140	A	G
chr1	14326633	G	A
chr1	14327123	G	A
chr1	14327229	G	C
chr1	14327253	G	C
chr1	14327288	C	T
chr1	14327615	C	T
chr1	14328123	G	T
chr1	14328261	C	A
chr1	14328601	G	A
chr1	14329100	T	G
chr1	14329557	C	T
chr1	14329757	G	T
chr1	14331009	C	A
chr1	14331036	G	A
chr1	14331464	G	A
chr1	14331508	A	G
chr1	14331515	T	C
chr1	14332568	C	T
chr1	14332845	C	G
chr1	14333488	T	C
chr1	14333572	A	G
chr1	14333667	G	A
chr1	14333694	A	G
chr1	14333900	G	T
chr1	14333990	T	C
chr1	14334085	T	C
chr1	14334273	G	A
chr1	14334295	T	C
chr1	14334938	A	G
chr1	14335017	C	T
chr1	14335184	A	C
chr1	14335240	T	C
chr1	14335584	G	A
chr1	14335972	G	A
chr1	14336209	G	A
chr1	14336216	T	C
chr1	14336503	A	G
chr1	14336583	G	A
chr1	14337072	G	A
chr1	14337394	A	G
chr1	14337427	C	T
chr1	14338170	G	A
chr1	14339131	A	G
chr1	14339312	T	C
chr1	14339519	T	G
chr1	14339636	T	C
chr1	14339708	G	A
chr1	14339800	G	C
chr1	14339875	T	C
chr1	14339885	A	G
chr1	14339968	G	A
chr1	14340506	C	T
chr1	14340702	G	A
chr1	14340970	T	C
chr1	14341305	C	T
chr1	14341785	G	A
chr1	14341918	A	G
chr1	14342042	T	A
chr1	14342058	C	A
chr1	14342388	A	G
chr1	14342800	C	G
chr1	14342905	G	C
chr1	14343092	A	G
chr1	14343867	C	G
chr1	14343901	G	C
chr1	14343904	G	T
chr1	14343951	C	T
chr1	14344180	A	G
chr1	14344286	T	C
chr1	14344346	C	A
chr1	14345269	G	A
chr1	14345334	A	G
chr1	14346009	C	T
chr1	14346044	A	G
chr1	14346794	A	G
chr1	14346875	A	C
chr1	14346911	A	G
chr1	14347266	C	A
chr1	14347303	A	C
chr1	14347835	A	C
chr1	14348254	G	C
chr1	14348472	G	A
chr1	14348571	C	T
chr1	14349195	A	G
chr1	14350048	C	A
chr1	14350354	G	A
chr1	14350535	A	G
chr1	14351122	A	T
chr1	14351170	G	T
chr1	14351481	C	A
chr1	14352218	C	T
chr1	14352473	G	T
chr1	14353301	A	G
chr1	14354107	T	C
chr1	14355162	G	C
chr1	14355182	T	C
chr1	14355858	C	T
chr1	14356263	C	T
chr1	14356398	T	G
chr1	14356988	C	G
chr1	14357066	C	T
chr1	14357480	C	A
chr1	14357628	G	T
chr1	14357953	A	G
chr1	14357959	C	T
chr1	14358182	G	T
chr1	14358277	T	C
chr1	14358403	C	T
chr1	14358448	C	A
chr1	14358682	A	T
chr1	14358945	T	C
chr1	14358996	C	A
chr1	14359180	G	A
chr1	14360531	G	A
chr1	14360547	C	A
chr1	14360980	C	T
chr1	14361189	C	T
chr1	14361411	G	A
chr1	14361834	T	C
chr1	14362042	A	G
chr1	14362410	A	G
chr1	14363443	G	A
chr1	14363507	C	G
chr1	14363591	T	G
chr1	14364183	A	G
chr1	14365125	G	A
chr1	14365141	T	C
chr1	14365218	G	C
chr1	14365651	G	A
chr1	14365808	G	A
chr1	14366667	C	T
chr1	14366713	C	T
chr1	14367320	T	A
chr1	14367328	C	T
chr1	14367452	A	G
chr1	14367513	A	G
chr1	14367744	G	C
chr1	14368375	T	C
chr1	14368470	C	T
chr1	14369141	G	A
chr1	14369467	T	C
chr1	14369772	G	T
chr1	14370407	T	C
chr1	14370552	C	T
chr1	14371272	G	A
chr1	14371291	A	G
chr1	14371310	G	A
chr1	14371314	A	G
chr1	14371559	C	A
chr1	14371650	G	A
chr1	14371693	C	T
chr1	14371915	C	T
chr1	14371937	T	C
chr1	14371962	C	T
chr1	14372267	C	T
chr1	14372386	G	A
chr1	14373042	G	A
chr1	14373578	G	A
chr1	14373716	C	T
chr1	14374268	A	G
chr1	14374392	C	T
chr1	14374468	C	A
chr1	14374774	A	G
chr1	14375366	G	T
chr1	14375577	G	C
chr1	14376027	G	A
chr1	14376334	C	A
chr1	14376370	A	G
chr1	14376504	A	G
chr1	14377404	G	T
chr1	14377673	C	T
chr1	14377769	G	C
chr1	14377774	C	T
chr1	14378080	G	A
chr1	14378135	C	A
chr1	14378141	G	T
chr1	14378661	T	C
chr1	14378743	C	T
chr1	14379129	A	G
chr1	14379665	C	T
chr1	14379892	G	A
chr1	14379916	G	A
chr1	14379924	T	C
chr1	14380056	T	A
chr1	14380173	A	G
chr1	14380584	T	C
chr1	14380989	C	T
chr1	14381169	A	C
chr1	14381201	C	T
chr1	14381373	A	G
chr1	14382120	C	T
chr1	14382497	T	C
chr1	14382689	G	A
chr1	14382783	G	A
chr1	14383138	T	C
chr1	14383605	T	C
chr1	14383807	A	G
chr1	14383835	A	C
chr1	14383885	G	A
chr1	14383959	G	C
chr1	14384016	A	G
chr1	14384049	G	A
chr1	14384319	T	C
chr1	14384320	A	T
chr1	14384321	T	C
chr1	14385402	T	C
chr1	14385428	C	T
chr1	14385783	A	G
chr1	14387460	G	A
chr1	14388104	A	G
chr1	14388525	C	A
chr1	14388582	A	C
chr1	14388626	T	G
chr1	14388925	T	C
chr1	14389432	T	G
chr1	14389958	C	A
chr1	14392865	C	T
chr1	14392977	A	C
chr1	14394758	T	C
chr1	14396048	T	C
chr1	14396342	T	C
chr1	14396522	A	T
chr1	14396541	A	G
chr1	14397307	C	T
chr1	14397635	G	A
chr1	14399564	G	T
chr1	14399608	G	A
chr1	14399809	A	G
chr1	14399897	G	T
chr1	14400644	A	G
chr1	14401563	C	T
chr1	14402306	C	T
chr1	14402357	A	T
chr1	14402842	A	C
chr1	14402995	C	T
chr1	14403257	A	C
chr1	14403667	C	A
chr1	14403844	C	T
chr1	14405199	C	T
chr1	14405509	T	C
chr1	14405891	T	G
chr1	14406154	G	A
chr1	14406562	A	G
chr1	14406844	A	G
chr1	14407145	C	T
chr1	14408071	G	C
chr1	14410271	A	G
chr1	14411373	G	A
chr1	14413024	G	A
chr1	14414492	T	C
chr1	14414507	T	C
chr1	14416812	C	G
chr1	14417272	A	G
chr1	14417331	C	T
chr1	14420149	T	C
chr1	14422196	T	C
chr1	14431019	T	C
chr1	14432419	C	T
chr1	14436786	A	G
chr1	14437831	C	T
chr1	14437844	A	G
chr1	14438005	G	A
chr1	14438579	A	G
chr1	14442350	G	A
chr1	14442459	T	C
chr1	14453246	G	A
chr1	14454030	A	G
chr1	14486085	C	T
chr1	14860230	G	A
chr1	14860269	G	C
chr1	15043998	C	T
chr1	15083860	G	A
chr1	15859861	A	G
chr1	16224295	A	G
chr1	16224339	C	T
chr1	16224851	T	G
chr1	16225010	G	A
chr1	16225109	C	T
chr1	16225539	A	C
chr1	16225715	T	C
chr1	16226667	T	C
chr1	16226724	G	A
chr1	16226747	C	T
chr1	16227238	G	A
chr1	16227265	T	C
chr1	16227458	C	T
chr1	16228240	C	T
chr1	16228282	G	T
chr1	16228846	G	C
chr1	16230399	C	G
chr1	16232015	G	C
chr1	16233402	G	A
chr1	16246438	C	G
chr1	16248196	G	A
chr1	16248656	C	T
chr1	16516182	A	G
chr1	16589419	A	G
chr1	16589546	A	G
chr1	16591634	A	G
chr1	16591698	T	A
chr1	16591829	G	C
chr1	16591912	C	G
chr1	16591981	A	G
chr1	16592022	C	T
chr1	16592210	T	C
chr1	16592251	G	A
chr1	16592258	G	A
chr1	16592299	A	G
chr1	16592419	G	A
chr1	16592549	T	C
chr1	16743298	C	A
chr1	17584183	C	T
chr1	17584307	C	T
chr1	17584646	T	C
chr1	17597418	A	G
chr1	17602816	T	C
chr1	17603325	T	A
chr1	17664500	C	T
chr1	17673980	T	C
chr1	17675222	C	T
chr1	17678430	G	A
chr1	17682866	C	T
chr1	17867557	A	G
chr1	17900041	T	A
chr1	17961327	G	A
chr1	18042329	G	A
chr1	18044295	G	A
chr1	18047733	T	A
chr1	18048621	G	A
chr1	18119775	C	T
chr1	18120104	A	G
chr1	18120968	G	A
chr1	18120989	A	G
chr1	18121120	T	G
chr1	18123560	T	C
chr1	18124834	T	C
chr1	18124877	A	C
chr1	18128937	A	G
chr1	18129242	A	T
chr1	18129560	A	G
chr1	18129627	A	T
chr1	18139237	C	T
chr1	18316580	G	A
chr1	18317548	C	T
chr1	18317794	C	T
chr1	18319713	G	T
chr1	18321171	T	C
chr1	18322313	T	A
chr1	18322516	A	G
chr1	18323661	C	T
chr1	18323861	A	G
chr1	18323968	A	G
chr1	18328954	C	T
chr1	18331356	T	A
chr1	18336068	G	A
chr1	18338730	C	T
chr1	18369549	C	A
chr1	18679745	C	T
chr1	18679753	A	C
chr1	18679842	T	C
chr1	18680605	T	A
chr1	18764451	A	G
chr1	18772118	A	C
chr1	18954882	A	T
chr1	18962522	A	C
chr1	19468153	T	C
chr1	19468173	T	C
chr1	19468229	G	A
chr1	19469029	T	C
chr1	19469041	T	C
chr1	19469148	C	T
chr1	19469199	C	G
chr1	19469210	C	T
chr1	19469250	G	A
chr1	19469688	T	G
chr1	19469690	T	A
chr1	19469746	C	T
chr1	19469782	A	G
chr1	19469920	C	T
chr1	19469982	G	A
chr1	19470160	T	C
chr1	19470198	G	A
chr1	19470440	T	C
chr1	19470447	G	C
chr1	19470670	C	T
chr1	19479796	A	G
chr1	19572719	A	G
chr1	19572823	T	C
chr1	19572901	A	G
chr1	19573521	A	G
chr1	19601028	G	A
chr1	19618345	G	A
chr1	19621863	C	G
chr1	19622000	T	C
chr1	19867452	C	G
chr1	19867515	T	C
chr1	19878946	C	A
chr1	19879310	C	T
chr1	19879473	T	C
chr1	19879974	A	T
chr1	19880192	A	G
chr1	19880278	G	A
chr1	19880736	T	G
chr1	19880772	C	T
chr1	19880843	C	G
chr1	19881823	A	G
chr1	19882754	T	C
chr1	19882955	A	G
chr1	19888553	C	G
chr1	19893373	T	C
chr1	19893498	T	C
chr1	19894131	G	A
chr1	19895782	A	G
chr1	19921999	A	G
chr1	20200776	G	A
chr1	20225631	G	A
chr1	20339904	G	A
chr1	20768440	G	A
chr1	20782993	A	C
chr1	20785567	C	T
chr1	20789153	A	G
chr1	20794699	G	A
chr1	20886025	C	T
chr1	20897755	G	A
chr1	20900984	T	C
chr1	20910960	A	G
chr1	20976853	G	A
chr1	20981812	A	T
chr1	20983954	G	A
chr1	20988221	A	G
chr1	21017450	G	A
chr1	21111168	T	C
chr1	21156784	C	G
chr1	21252845	A	G
chr1	22292513	T	A
chr1	22298684	C	T
chr1	22298764	A	T
chr1	22409762	A	G
chr1	22410153	C	T
chr1	22411657	T	C
chr1	22423655	T	C
chr1	22424166	A	G
chr1	22489840	C	T
chr1	22494180	T	G
chr1	22494746	G	A
chr1	22495765	A	G
chr1	22499447	C	T
chr1	22506800	C	G
chr1	22512667	A	G
chr1	22513618	G	A
chr1	22525540	T	C
chr1	22525989	A	G
chr1	22527577	C	T
chr1	22590091	A	G
chr1	22591047	T	C
chr1	22591071	T	G
chr1	22594241	G	A
chr1	22607832	G	A
chr1	22608066	G	A
chr1	22611624	A	G
chr1	22613510	A	G
chr1	22616874	G	A
chr1	22620328	G	C
chr1	22621075	A	C
chr1	22621105	G	A
chr1	22621262	A	G
chr1	22621726	C	A
chr1	22623470	A	T
chr1	22625896	C	T
chr1	22936054	C	T
chr1	22936057	T	C
chr1	23044984	A	T
chr1	23195105	C	T
chr1	23198648	G	T
chr1	23345401	A	C
chr1	23353973	G	A
chr1	23656136	G	A
chr1	23669427	A	G
chr1	23669475	A	G
chr1	23680696	A	G
chr1	23682440	T	C
chr1	23693421	C	A
chr1	23698872	C	T
chr1	23699180	C	T
chr1	23699573	G	T
chr1	23699782	A	G
chr1	23699788	C	T
chr1	23699820	T	A
chr1	23700102	A	G
chr1	23700130	T	A
chr1	23700230	G	C
chr1	23700757	A	G
chr1	23700902	A	G
chr1	23702017	G	A
chr1	23702107	G	T
chr1	23702780	A	G
chr1	23702988	T	C
chr1	23702992	G	C
chr1	23703414	C	T
chr1	23703784	A	G
chr1	23704084	A	C
chr1	23713452	C	T
chr1	23713626	C	T
chr1	23715954	C	T
chr1	23720490	T	G
chr1	23723597	T	C
chr1	23723958	C	T
chr1	23724343	C	T
chr1	23724587	C	T
chr1	23725262	T	C
chr1	23725263	G	C
chr1	23726085	T	C
chr1	23726515	G	C
chr1	23733703	G	C
chr1	23873126	C	T
chr1	23873372	T	C
chr1	23885799	C	G
chr1	23961482	T	G
chr1	23963942	C	T
chr1	23979728	T	G
chr1	24029979	C	T
chr1	24300945	A	G
chr1	24304254	C	T
chr1	24319657	C	T
chr1	24371632	C	T
chr1	24372225	C	T
chr1	24372457	T	C
chr1	24372575	C	G
chr1	24373864	G	T
chr1	24373953	G	T
chr1	24389333	C	A
chr1	24393904	A	C
chr1	24396451	A	T
chr1	24405898	A	G
chr1	24406222	C	G
chr1	24407463	A	G
chr1	24407797	T	C
chr1	24407915	C	T
chr1	24408019	C	G
chr1	24408033	C	G
chr1	24408116	A	C
chr1	24408883	C	G
chr1	24409529	C	T
chr1	24410301	T	C
chr1	24410966	G	T
chr1	24410980	T	A
chr1	24411517	A	G
chr1	24411587	G	A
chr1	24412456	A	G
chr1	24412469	C	G
chr1	24413202	A	G
chr1	24413495	A	C
chr1	24413760	T	C
chr1	24413858	T	C
chr1	24414006	A	C
chr1	24414070	G	A
chr1	24414166	G	A
chr1	24414260	C	T
chr1	24414293	C	T
chr1	24414405	G	C
chr1	24640755	C	T
chr1	24641866	T	C
chr1	24644966	T	C
chr1	24644976	T	C
chr1	24653404	G	A
chr1	24654923	C	A
chr1	24654980	T	C
chr1	24655477	G	C
chr1	24655664	G	A
chr1	24657515	A	G
chr1	24668091	T	C
chr1	24920954	C	T
chr1	24986573	C	T
chr1	24991370	G	A
chr1	24997903	T	C
chr1	25023341	C	T
chr1	25061380	A	G
chr1	25217559	G	A
chr1	25232714	A	G
chr1	25542393	G	A
chr1	25766233	T	C
chr1	25854833	C	T
chr1	25854836	T	C
chr1	25855349	G	A
chr1	25855375	A	G
chr1	25855613	A	G
chr1	25884147	G	A
chr1	26039741	C	T
chr1	26040133	G	A
chr1	26041195	A	C
chr1	26043136	G	A
chr1	26044131	G	A
chr1	26044139	C	T
chr1	26044903	C	T
chr1	26046210	C	T
chr1	26049567	G	A
chr1	26049964	C	T
chr1	26050026	A	G
chr1	26051258	T	C
chr1	26051771	C	T
chr1	26056024	G	C
chr1	26060114	G	A
chr1	26060374	G	A
chr1	26171626	G	C
chr1	26185422	A	G
chr1	26185423	T	A
chr1	26186195	A	G
chr1	26186729	T	C
chr1	26186799	A	G
chr1	26186849	A	G
chr1	26187979	A	G
chr1	26189194	A	G
chr1	26397122	C	T
chr1	26605169	T	C
chr1	26671238	T	C
chr1	26674163	A	C
chr1	26675301	C	T
chr1	26676658	T	C
chr1	26679674	C	T
chr1	26679862	C	T
chr1	26798018	G	T
chr1	26798036	A	G
chr1	26799898	A	C
chr1	26814130	C	T
chr1	26814606	A	G
chr1	26815111	T	C
chr1	26831784	T	A
chr1	26832908	T	C
chr1	26834281	A	G
chr1	26834465	A	C
chr1	26838131	T	C
chr1	26852276	T	C
chr1	26854206	A	C
chr1	26854290	G	A
chr1	26938294	G	A
chr1	26938573	A	C
chr1	26939339	G	A
chr1	26944303	C	A
chr1	26947468	C	A
chr1	26947517	G	A
chr1	26948845	T	G
chr1	26951643	G	A
chr1	26951925	T	C
chr1	26994644	T	A
chr1	26994982	G	A
chr1	26999784	A	G
chr1	27000296	T	C
chr1	27005952	G	C
chr1	27009386	C	T
chr1	27094697	G	A
chr1	27094718	G	A
chr1	27098899	G	A
chr1	27098906	G	A
chr1	27166895	C	G
chr1	27211801	C	T
chr1	27211912	T	C
chr1	27211943	G	A
chr1	27212844	C	T
chr1	27223493	A	G
chr1	27223896	G	C
chr1	28001337	G	A
chr1	29196263	A	T
chr1	29196630	T	C
chr1	29197163	G	A
chr1	29198202	C	A
chr1	29199044	T	A
chr1	29200827	G	A
chr1	29201082	A	G
chr1	29201170	A	G
chr1	29333347	C	A
chr1	29333875	C	A
chr1	29334923	T	A
chr1	29448124	T	C
chr1	29477323	T	C
chr1	29613996	T	C
chr1	29836623	A	C
chr1	29870464	C	A
chr1	29870538	T	C
chr1	29901077	A	T
chr1	29904734	G	A
chr1	29909187	G	T
chr1	29909606	A	C
chr1	29911096	C	T
chr1	29911776	G	A
chr1	29912000	T	C
chr1	29912118	C	G
chr1	29913585	T	C
chr1	29914015	C	T
chr1	29914160	T	C
chr1	29914926	G	C
chr1	29914984	A	G
chr1	30057366	A	G
chr1	30060458	A	G
chr1	30062050	C	G
chr1	30064544	C	G
chr1	30065166	C	T
chr1	30067021	A	C
chr1	30069351	A	G
chr1	30070808	C	T
chr1	30094617	A	C
chr1	30096049	A	T
chr1	30097144	T	C
chr1	30099124	T	A
chr1	30103130	T	C
chr1	30107354	C	T
chr1	30109337	G	A
chr1	30109352	C	T
chr1	30109481	A	G
chr1	30109633	G	T
chr1	30109675	G	A
chr1	30109679	T	C
chr1	30109982	G	A
chr1	30110175	T	C
chr1	30110281	A	G
chr1	30110522	G	A
chr1	30111186	G	T
chr1	30111294	G	A
chr1	30111493	C	T
chr1	30111526	G	A
chr1	30111627	T	A
chr1	30111694	G	C
chr1	30111786	C	T
chr1	30111836	C	T
chr1	30112039	C	T
chr1	30279404	A	C
chr1	30347271	T	C
chr1	30348008	T	C
chr1	30348190	T	C
chr1	30348823	C	T
chr1	30349070	C	T
chr1	30349327	T	C
chr1	30349647	A	G
chr1	30350318	C	A
chr1	30350855	T	C
chr1	30350894	T	G
chr1	30351232	C	T
chr1	30351241	T	C
chr1	30351387	C	T
chr1	30351779	A	G
chr1	30352928	C	A
chr1	30353133	T	C
chr1	30353153	C	A
chr1	30353252	C	T
chr1	30353324	A	G
chr1	30353611	T	C
chr1	30353885	A	C
chr1	30354788	G	A
chr1	30354921	G	A
chr1	30362070	C	A
chr1	30369855	G	A
chr1	30374508	C	T
chr1	30375904	C	T
chr1	30376420	C	T
chr1	30377295	T	C
chr1	30377919	C	T
chr1	30378367	A	C
chr1	30378725	T	G
chr1	30379369	C	T
chr1	30379494	A	G
chr1	30516309	C	G
chr1	30534143	C	T
chr1	30537070	A	T
chr1	30541137	T	C
chr1	30554945	C	T
chr1	30574774	G	T
chr1	30601664	A	G
chr1	30643230	A	G
chr1	30765436	A	G
chr1	31142367	G	A
chr1	31250842	G	A
chr1	31705159	C	T
chr1	31705661	T	C
chr1	31705858	C	T
chr1	31706158	G	A
chr1	31706324	A	G
chr1	31713174	A	G
chr1	31739083	A	G
chr1	31740301	C	T
chr1	31740323	A	G
chr1	32491851	A	T
chr1	32645830	G	A
chr1	32646048	A	G
chr1	32646723	T	C
chr1	32648062	A	G
chr1	32652364	A	T
chr1	32652391	G	A
chr1	32652515	C	T
chr1	32652521	A	G
chr1	32652629	G	A
chr1	32653376	C	T
chr1	32653548	C	T
chr1	32653556	G	T
chr1	32653573	G	C
chr1	32653932	A	G
chr1	32654114	G	C
chr1	32654728	G	C
chr1	32655242	C	T
chr1	32655564	C	T
chr1	32655744	A	G
chr1	32655905	G	A
chr1	32656004	C	A
chr1	32656146	G	A
chr1	32656228	C	T
chr1	32656642	C	T
chr1	32656730	G	C
chr1	32656755	A	C
chr1	32657023	T	C
chr1	32657233	A	G
chr1	32657471	G	A
chr1	32657655	C	T
chr1	32657745	A	G
chr1	32657888	A	G
chr1	32657893	T	C
chr1	32661802	T	C
chr1	32661930	C	T
chr1	32662047	C	T
chr1	32662121	A	G
chr1	32662137	C	T
chr1	32662155	G	C
chr1	32662170	C	G
chr1	32662279	G	C
chr1	32662393	T	C
chr1	32662449	T	C
chr1	32662992	T	G
chr1	32663008	C	T
chr1	32663091	A	C
chr1	32663129	C	A
chr1	32664238	G	T
chr1	32665082	C	A
chr1	32665712	G	C
chr1	32665920	T	C
chr1	32666383	G	T
chr1	32666502	G	A
chr1	32666673	C	T
chr1	32666713	C	G
chr1	32666914	G	A
chr1	32671368	T	C
chr1	32749406	C	T
chr1	32749743	C	T
chr1	32751512	T	C
chr1	32751655	A	G
chr1	32756050	A	G
chr1	32790285	T	C
chr1	33023557	G	A
chr1	33023595	A	G
chr1	33023604	T	C
chr1	33023661	G	A
chr1	33024388	T	G
chr1	33258171	G	A
chr1	33260118	A	G
chr1	33339099	C	T
chr1	33344135	C	T
chr1	33358430	G	A
chr1	33358465	G	A
chr1	33359982	C	T
chr1	33378296	G	T
chr1	33430970	T	C
chr1	33498079	G	A
chr1	33499357	T	A
chr1	33499983	T	C
chr1	33500324	G	C
chr1	33504239	G	C
chr1	33506784	A	G
chr1	33603880	T	C
chr1	33603882	G	A
chr1	33604548	A	G
chr1	33604613	A	T
chr1	33604905	C	G
chr1	33605064	A	G
chr1	33605250	G	A
chr1	33605277	G	C
chr1	33607012	T	C
chr1	33609931	A	C
chr1	33610340	A	C
chr1	33612913	G	A
chr1	33612955	C	G
chr1	33614703	A	G
chr1	33615115	T	A
chr1	33615563	A	G
chr1	33617949	G	A
chr1	33617971	C	T
chr1	33633979	C	T
chr1	33637556	T	C
chr1	33638727	C	T
chr1	33640479	A	G
chr1	33664061	C	A
chr1	33665715	G	A
chr1	33665830	C	T
chr1	33667956	T	C
chr1	33668750	C	T
chr1	33669001	C	T
chr1	33669974	T	G
chr1	33670057	G	T
chr1	33672969	G	C
chr1	33766147	C	A
chr1	34464232	A	G
chr1	34485241	C	T
chr1	35073575	A	G
chr1	35075107	T	C
chr1	35075310	A	G
chr1	35077202	C	A
chr1	35078559	C	A
chr1	35094894	A	G
chr1	35096778	T	C
chr1	35099328	C	T
chr1	35099589	C	T
chr1	35099741	A	T
chr1	35111486	T	C
chr1	35331975	G	A
chr1	35461937	T	C
chr1	35508642	C	T
chr1	35536075	T	A
chr1	35536210	G	A
chr1	35536681	C	T
chr1	35536930	C	G
chr1	35536958	T	C
chr1	35537196	C	T
chr1	35537199	C	A
chr1	35537252	A	G
chr1	35537425	C	T
chr1	35537892	G	A
chr1	35538231	C	T
chr1	35538245	C	T
chr1	35538412	T	A
chr1	35538766	G	T
chr1	35538767	C	T
chr1	35539537	G	C
chr1	35540328	A	G
chr1	35540740	C	T
chr1	35568516	A	G
chr1	35571154	T	A
chr1	35639191	G	T
chr1	35646037	T	G
chr1	35651307	T	C
chr1	35674485	G	A
chr1	35746508	T	C
chr1	35763928	A	G
chr1	35852262	A	G
chr1	35853113	A	G
chr1	35853497	A	G
chr1	35860604	C	G
chr1	35873888	G	A
chr1	35875734	C	T
chr1	35876968	C	T
chr1	35953052	T	C
chr1	36016670	T	A
chr1	36017166	G	A
chr1	36020826	T	G
chr1	36021559	G	T
chr1	36022220	A	T
chr1	36023178	C	T
chr1	36029187	T	C
chr1	36197823	T	C
chr1	36198429	T	C
chr1	36198861	T	C
chr1	36199864	C	A
chr1	36199992	G	A
chr1	36201435	A	G
chr1	36202176	G	T
chr1	36202410	A	G
chr1	36202968	T	G
chr1	36207308	T	G
chr1	36208328	T	C
chr1	36208582	C	G
chr1	36209008	C	T
chr1	36224355	C	T
chr1	36234182	C	T
chr1	36235620	T	G
chr1	36238940	T	C
chr1	36244560	C	T
chr1	36248745	C	T
chr1	36248775	C	T
chr1	36249239	T	G
chr1	36249379	C	T
chr1	36255457	C	T
chr1	36426631	T	G
chr1	36435845	T	C
chr1	36441763	T	G
chr1	36636074	T	G
chr1	36638188	A	G
chr1	36643124	T	C
chr1	36643974	G	T
chr1	36653981	C	A
chr1	36801053	A	G
chr1	36803247	G	A
chr1	36805215	G	A
chr1	36808482	A	G
chr1	36808967	T	C
chr1	36809376	C	T
chr1	36809443	C	T
chr1	36809517	G	A
chr1	36809712	T	C
chr1	36809734	C	T
chr1	36810405	A	T
chr1	36810466	A	G
chr1	36810534	A	G
chr1	36810829	A	G
chr1	36810929	T	C
chr1	36810973	C	G
chr1	36811682	A	G
chr1	36812316	C	A
chr1	36812573	T	C
chr1	36812586	G	T
chr1	36812597	A	G
chr1	36812972	A	C
chr1	36813059	A	G
chr1	36813077	G	T
chr1	36813090	T	C
chr1	36813253	G	A
chr1	36813495	T	C
chr1	36814188	T	C
chr1	36816320	C	T
chr1	36816498	C	T
chr1	36816721	A	G
chr1	36817849	C	G
chr1	36818218	C	T
chr1	36818960	G	T
chr1	36819015	T	C
chr1	36819371	C	A
chr1	36819560	T	C
chr1	36820146	C	T
chr1	36820175	C	T
chr1	36820750	T	C
chr1	36820851	C	G
chr1	36820873	T	C
chr1	36825240	C	T
chr1	36825374	A	G
chr1	36825899	G	A
chr1	36827055	G	A
chr1	36827564	G	A
chr1	36829203	T	C
chr1	36925145	T	G
chr1	36925152	A	G
chr1	36927321	A	G
chr1	36927427	A	G
chr1	36927435	G	T
chr1	36927767	G	A
chr1	36928686	A	G
chr1	36928822	T	C
chr1	36929446	G	A
chr1	36930719	A	G
chr1	36931472	T	C
chr1	36931613	T	C
chr1	36933041	T	G
chr1	36935474	G	C
chr1	36936467	T	G
chr1	36938393	A	G
chr1	36948408	C	T
chr1	36949879	G	A
chr1	36953362	T	C
chr1	36953532	C	T
chr1	36955486	C	T
chr1	36959107	C	A
chr1	36963200	G	T
chr1	36963234	A	T
chr1	36963731	G	A
chr1	36964351	A	G
chr1	37043707	G	A
chr1	37045348	G	C
chr1	37046480	A	G
chr1	37048498	T	A
chr1	37180667	G	C
chr1	37238817	C	A
chr1	37281584	C	T
chr1	37339565	C	T
chr1	37420027	A	G
chr1	37420758	C	T
chr1	37421078	A	G
chr1	37421145	T	G
chr1	37421223	C	G
chr1	37421463	G	T
chr1	37421561	T	C
chr1	37421657	A	T
chr1	37422159	A	G
chr1	37422285	C	A
chr1	37422837	C	G
chr1	37423551	A	T
chr1	37424505	T	C
chr1	37424705	A	G
chr1	37424895	A	C
chr1	37424913	A	G
chr1	37425559	G	A
chr1	37484019	C	T
chr1	38112125	C	A
chr1	38115850	C	T
chr1	38118005	G	T
chr1	38118604	C	G
chr1	38119991	G	A
chr1	38120737	A	T
chr1	38126000	T	C
chr1	38127095	C	T
chr1	38130722	C	T
chr1	38132098	C	T
chr1	38231762	G	A
chr1	38243193	G	A
chr1	38243827	C	T
chr1	38259329	C	T
chr1	38261207	C	A
chr1	38526862	A	G
chr1	38589520	G	C
chr1	38650515	T	C
chr1	38650901	C	T
chr1	38652239	G	A
chr1	38652799	G	T
chr1	38655141	A	G
chr1	38655458	A	T
chr1	38655495	T	C
chr1	38668229	G	C
chr1	38668526	A	C
chr1	38668633	A	G
chr1	38670267	G	A
chr1	38671606	A	C
chr1	38672891	A	G
chr1	38676578	C	T
chr1	38676682	G	A
chr1	38678782	T	C
chr1	38679983	G	A
chr1	38680156	C	T
chr1	38682669	G	C
chr1	38683408	G	A
chr1	38684119	C	T
chr1	38684314	T	C
chr1	38687482	C	T
chr1	38688275	T	C
chr1	38689068	A	T
chr1	38689729	T	A
chr1	38690085	C	T
chr1	38690799	A	G
chr1	38692428	C	T
chr1	38692802	T	C
chr1	38693522	G	A
chr1	38694154	G	A
chr1	38694998	C	T
chr1	38698156	A	G
chr1	38698218	T	C
chr1	38699123	C	A
chr1	38699384	G	T
chr1	38700241	A	T
chr1	38701010	G	T
chr1	38701149	T	C
chr1	38702088	C	T
chr1	38702489	T	A
chr1	38703594	A	T
chr1	38704274	A	G
chr1	38705755	A	G
chr1	38706377	T	C
chr1	38707878	C	T
chr1	38709153	A	C
chr1	38709351	A	T
chr1	38710111	G	T
chr1	38710127	C	T
chr1	38710198	G	A
chr1	38711870	A	G
chr1	38712558	T	C
chr1	38714940	G	A
chr1	38719331	A	G
chr1	38719587	A	G
chr1	38719808	C	G
chr1	38720957	G	T
chr1	38721621	G	A
chr1	38726549	A	G
chr1	39006881	T	A
chr1	39007008	A	G
chr1	39007010	G	C
chr1	39008236	T	C
chr1	39008420	A	G
chr1	39008459	C	T
chr1	39008781	T	C
chr1	39009539	T	C
chr1	39010253	T	C
chr1	39010918	A	G
chr1	39014770	A	G
chr1	39026801	A	G
chr1	39036979	C	T
chr1	39037692	T	G
chr1	39053496	A	G
chr1	39061066	G	A
chr1	39061653	T	A
chr1	39063534	T	A
chr1	39064967	G	A
chr1	39065656	A	G
chr1	39067850	A	G
chr1	39067853	C	T
chr1	39071645	A	G
chr1	39073436	C	T
chr1	39073597	G	A
chr1	39266673	T	C
chr1	39289963	C	T
chr1	39293984	C	A
chr1	39294558	G	A
chr1	39299547	G	A
chr1	39305790	G	A
chr1	39318584	C	T
chr1	39328022	G	A
chr1	39422493	T	G
chr1	39540196	A	G
chr1	39542692	A	G
chr1	39544286	G	A
chr1	39546173	C	T
chr1	39547767	C	A
chr1	39550965	C	A
chr1	39552079	T	C
chr1	39602477	A	G
chr1	39605708	C	T
chr1	39606379	T	C
chr1	39610079	G	A
chr1	39610754	G	A
chr1	39717961	C	G
chr1	39826567	T	C
chr1	39833125	T	A
chr1	39833815	G	A
chr1	39836049	G	A
chr1	39836395	A	C
chr1	40234413	C	T
chr1	40235697	A	G
chr1	40236516	C	G
chr1	40236877	G	A
chr1	40239378	C	T
chr1	40244598	G	A
chr1	40253519	G	A
chr1	40518916	G	A
chr1	40522605	C	G
chr1	40522696	A	G
chr1	40522785	A	T
chr1	40523002	A	G
chr1	40610244	G	A
chr1	40612793	C	G
chr1	40626769	C	T
chr1	40708764	T	A
chr1	40749046	T	G
chr1	40749397	C	T
chr1	40750068	C	G
chr1	40750487	C	T
chr1	40896674	T	C
chr1	41322030	A	G
chr1	41322053	T	C
chr1	41323327	A	G
chr1	41323412	G	A
chr1	41323765	A	G
chr1	41323988	C	T
chr1	41329199	A	T
chr1	41330919	C	T
chr1	41347806	G	A
chr1	41348385	C	A
chr1	41354854	G	C
chr1	41355075	T	C
chr1	41355253	C	T
chr1	41355406	C	T
chr1	41356224	G	A
chr1	41356872	C	G
chr1	41357402	A	G
chr1	41357965	T	C
chr1	41358075	A	G
chr1	41359833	C	G
chr1	41360035	G	C
chr1	41361014	G	C
chr1	41361048	G	A
chr1	41364585	T	A
chr1	41414365	C	T
chr1	41414923	T	C
chr1	41415074	T	C
chr1	41415653	C	A
chr1	41415836	G	A
chr1	41415982	A	G
chr1	41416195	C	T
chr1	41416832	G	C
chr1	41417328	T	C
chr1	41418163	C	T
chr1	41418242	T	G
chr1	41418285	C	T
chr1	41418603	T	C
chr1	41418800	C	G
chr1	41418819	G	C
chr1	41419816	G	A
chr1	41419913	G	A
chr1	41420522	T	G
chr1	41421389	A	G
chr1	41428095	C	T
chr1	41428464	A	G
chr1	41521991	C	T
chr1	41523256	G	T
chr1	41703969	A	G
chr1	41771264	C	T
chr1	41903353	A	G
chr1	41905670	T	C
chr1	41905964	T	C
chr1	41908713	G	A
chr1	41908807	G	T
chr1	41908819	T	C
chr1	41909983	G	T
chr1	41910043	A	T
chr1	41910288	T	C
chr1	41910370	G	C
chr1	41910509	G	A
chr1	41910518	T	C
chr1	41911319	G	A
chr1	41912402	G	C
chr1	41913702	C	T
chr1	41913765	C	T
chr1	41913803	G	A
chr1	41914017	C	T
chr1	41914019	G	C
chr1	41914396	A	G
chr1	41914608	A	G
chr1	41914769	T	C
chr1	41915049	C	T
chr1	41915085	G	A
chr1	41915131	G	T
chr1	41915426	T	C
chr1	41915763	A	G
chr1	41915899	T	C
chr1	41916044	T	C
chr1	41919000	T	G
chr1	41919058	A	G
chr1	41919286	G	A
chr1	41931457	A	G
chr1	41931895	C	T
chr1	41932064	T	G
chr1	41932460	C	T
chr1	41932778	A	G
chr1	41933101	C	T
chr1	41933181	G	A
chr1	41934184	G	A
chr1	41934252	C	T
chr1	41934898	G	C
chr1	41935435	C	T
chr1	41936185	T	G
chr1	41936850	G	A
chr1	41936912	T	G
chr1	41938157	G	A
chr1	41942039	C	G
chr1	41943522	C	T
chr1	42006900	C	A
chr1	42008711	G	A
chr1	42008859	G	A
chr1	42009623	T	C
chr1	42016736	G	A
chr1	42017039	A	G
chr1	42017153	G	A
chr1	42017160	C	T
chr1	42017569	G	A
chr1	42021197	A	G
chr1	42025601	G	A
chr1	42025611	G	A
chr1	42052716	A	G
chr1	42052720	C	G
chr1	42054288	C	T
chr1	42056483	C	T
chr1	42056955	T	C
chr1	42057740	T	C
chr1	42288125	A	G
chr1	42290534	C	G
chr1	42297800	T	C
chr1	42298496	A	G
chr1	42301482	T	G
chr1	42303313	C	A
chr1	42305309	A	G
chr1	42319450	T	C
chr1	42332707	A	G
chr1	42340111	T	G
chr1	42340240	A	G
chr1	42343464	T	C
chr1	42343558	C	T
chr1	42344323	C	T
chr1	42347087	A	G
chr1	42347836	T	A
chr1	42351425	G	A
chr1	42351867	C	T
chr1	42351944	C	A
chr1	42355286	A	G
chr1	42355565	A	G
chr1	42360009	A	G
chr1	42360145	C	T
chr1	42360211	A	G
chr1	42360825	G	C
chr1	42370116	C	T
chr1	42370129	A	T
chr1	42370150	G	A
chr1	42373378	C	T
chr1	42375777	T	G
chr1	42376089	G	A
chr1	42377469	T	C
chr1	42377624	C	T
chr1	42378567	C	T
chr1	42380093	C	T
chr1	42380971	T	A
chr1	42381683	G	A
chr1	42385250	T	C
chr1	42386258	G	A
chr1	42386266	A	G
chr1	42386512	C	T
chr1	42388030	A	G
chr1	42388587	A	G
chr1	42389413	G	A
chr1	42395133	T	G
chr1	42396043	G	A
chr1	42398695	T	C
chr1	42398715	C	G
chr1	42399472	T	C
chr1	42421113	G	A
chr1	42424743	C	A
chr1	42425359	T	C
chr1	42429110	G	A
chr1	42429593	T	A
chr1	42430031	T	C
chr1	42430231	C	T
chr1	42430982	A	G
chr1	42431059	T	C
chr1	42431522	G	A
chr1	42431592	T	C
chr1	42431910	G	C
chr1	42432824	C	T
chr1	42433125	T	A
chr1	42434297	G	A
chr1	42435215	C	T
chr1	42436071	G	C
chr1	42436768	C	T
chr1	42437209	G	A
chr1	42438913	T	C
chr1	42439006	A	G
chr1	42439188	G	A
chr1	42439361	C	T
chr1	42439499	C	T
chr1	42439503	A	G
chr1	42439807	C	A
chr1	42439972	A	G
chr1	42440218	C	T
chr1	42440843	G	C
chr1	42441905	A	G
chr1	42442175	T	G
chr1	42443073	C	T
chr1	42443933	A	G
chr1	42444244	T	A
chr1	42444785	G	A
chr1	42444798	T	C
chr1	42445051	C	G
chr1	42445838	G	A
chr1	42445913	G	T
chr1	42446026	A	G
chr1	42446093	A	C
chr1	42446162	A	G
chr1	42446218	C	T
chr1	42446437	A	C
chr1	42447162	T	C
[truncated: 121,025 more rows]

## Sheet: Table_S14
Table S14: Functional consequences of SNPs completely fixed between North Sumatran and Bornean orangutans. Detailed descriptions of the consequence terms can be found here: http://www.ensembl.org/info/genome/variation/predicted_data.html#consequences
Chromosome	Position	Consequence	Amino acids	Codons	Strand	Gene	ENSEMBL_geneIDs	Biotype	Feature	Distance to gene
chr1	613431	intergenic_variant	-	-	-	-	-	-	-	-
chr1	1110103	non_coding_transcript_exon_variant,non_coding_transcript_variant	-	-	-1	-	ENSPPYG00000000024	pseudogene	ENSPPYT00000000026	-
chr1	1110596	upstream_gene_variant	-	-	-1	-	ENSPPYG00000000024	pseudogene	ENSPPYT00000000026	421
chr1	1111863	upstream_gene_variant	-	-	-1	-	ENSPPYG00000000024	pseudogene	ENSPPYT00000000026	1688
chr1	1137646	intergenic_variant	-	-	-	-	-	-	-	-
chr1	1137673	intergenic_variant	-	-	-	-	-	-	-	-
chr1	1141476	intergenic_variant	-	-	-	-	-	-	-	-
chr1	1141716	intergenic_variant	-	-	-	-	-	-	-	-
chr1	1141821	intergenic_variant	-	-	-	-	-	-	-	-
chr1	1142314	intergenic_variant	-	-	-	-	-	-	-	-
chr1	1142373	intergenic_variant	-	-	-	-	-	-	-	-
chr1	1143737	intergenic_variant	-	-	-	-	-	-	-	-
chr1	1143749	intergenic_variant	-	-	-	-	-	-	-	-
chr1	1143884	intergenic_variant	-	-	-	-	-	-	-	-
chr1	1143917	intergenic_variant	-	-	-	-	-	-	-	-
chr1	1144048	intergenic_variant	-	-	-	-	-	-	-	-
chr1	1144427	intergenic_variant	-	-	-	-	-	-	-	-
chr1	1144581	intergenic_variant	-	-	-	-	-	-	-	-
chr1	1144874	intergenic_variant	-	-	-	-	-	-	-	-
chr1	1145351	intergenic_variant	-	-	-	-	-	-	-	-
chr1	1145355	intergenic_variant	-	-	-	-	-	-	-	-
chr1	1145469	intergenic_variant	-	-	-	-	-	-	-	-
chr1	1145611	intergenic_variant	-	-	-	-	-	-	-	-
chr1	1146564	intergenic_variant	-	-	-	-	-	-	-	-
chr1	1146687	intergenic_variant	-	-	-	-	-	-	-	-
chr1	1147288	intergenic_variant	-	-	-	-	-	-	-	-
chr1	1147392	intergenic_variant	-	-	-	-	-	-	-	-
chr1	1204862	intergenic_variant	-	-	-	-	-	-	-	-
chr1	1305277	upstream_gene_variant	-	-	1	OR14A2	ENSPPYG00000000031	protein_coding	ENSPPYT00000000033	3714
chr1	1485026	intergenic_variant	-	-	-	-	-	-	-	-
chr1	1485684	intergenic_variant	-	-	-	-	-	-	-	-
chr1	1486406	intergenic_variant	-	-	-	-	-	-	-	-
chr1	1489965	intergenic_variant	-	-	-	-	-	-	-	-
chr1	1490249	intergenic_variant	-	-	-	-	-	-	-	-
chr1	1491388	intergenic_variant	-	-	-	-	-	-	-	-
chr1	1491633	upstream_gene_variant	-	-	1	OR2C3	ENSPPYG00000000035	protein_coding	ENSPPYT00000000038	4974
chr1	1491678	upstream_gene_variant	-	-	1	OR2C3	ENSPPYG00000000035	protein_coding	ENSPPYT00000000038	4929
chr1	1493046	upstream_gene_variant	-	-	1	OR2C3	ENSPPYG00000000035	protein_coding	ENSPPYT00000000038	3561
chr1	1638311	intergenic_variant	-	-	-	-	-	-	-	-
chr1	1905823	intergenic_variant	-	-	-	-	-	-	-	-
chr1	1905899	intergenic_variant	-	-	-	-	-	-	-	-
chr1	1905980	intergenic_variant	-	-	-	-	-	-	-	-
chr1	1906244	intergenic_variant	-	-	-	-	-	-	-	-
chr1	1907438	intergenic_variant	-	-	-	-	-	-	-	-
chr1	1909126	intergenic_variant	-	-	-	-	-	-	-	-
chr1	1910600	intergenic_variant	-	-	-	-	-	-	-	-
chr1	1911118	intergenic_variant	-	-	-	-	-	-	-	-
chr1	1911887	intergenic_variant	-	-	-	-	-	-	-	-
chr1	1913394	intergenic_variant	-	-	-	-	-	-	-	-
chr1	1914289	intergenic_variant	-	-	-	-	-	-	-	-
chr1	1915435	intergenic_variant	-	-	-	-	-	-	-	-
chr1	1915816	intergenic_variant	-	-	-	-	-	-	-	-
chr1	1915842	intergenic_variant	-	-	-	-	-	-	-	-
chr1	1917713	intergenic_variant	-	-	-	-	-	-	-	-
chr1	1917821	intergenic_variant	-	-	-	-	-	-	-	-
chr1	1918726	intergenic_variant	-	-	-	-	-	-	-	-
chr1	1918780	intergenic_variant	-	-	-	-	-	-	-	-
chr1	1919456	intergenic_variant	-	-	-	-	-	-	-	-
chr1	1920100	intergenic_variant	-	-	-	-	-	-	-	-
chr1	1920425	intergenic_variant	-	-	-	-	-	-	-	-
chr1	1920641	intergenic_variant	-	-	-	-	-	-	-	-
chr1	1920882	intergenic_variant	-	-	-	-	-	-	-	-
chr1	1921043	intergenic_variant	-	-	-	-	-	-	-	-
chr1	1921365	intergenic_variant	-	-	-	-	-	-	-	-
chr1	1921632	intergenic_variant	-	-	-	-	-	-	-	-
chr1	1921759	intergenic_variant	-	-	-	-	-	-	-	-
chr1	1921764	intergenic_variant	-	-	-	-	-	-	-	-
chr1	1921880	intergenic_variant	-	-	-	-	-	-	-	-
chr1	1921915	intergenic_variant	-	-	-	-	-	-	-	-
chr1	1921957	intergenic_variant	-	-	-	-	-	-	-	-
chr1	1922307	intergenic_variant	-	-	-	-	-	-	-	-
chr1	1922382	intergenic_variant	-	-	-	-	-	-	-	-
chr1	1924374	intergenic_variant	-	-	-	-	-	-	-	-
chr1	1924507	intergenic_variant	-	-	-	-	-	-	-	-
chr1	1924906	intergenic_variant	-	-	-	-	-	-	-	-
chr1	1925162	intergenic_variant	-	-	-	-	-	-	-	-
chr1	1925333	intergenic_variant	-	-	-	-	-	-	-	-
chr1	1925566	intergenic_variant	-	-	-	-	-	-	-	-
chr1	1925847	intergenic_variant	-	-	-	-	-	-	-	-
chr1	1926094	intergenic_variant	-	-	-	-	-	-	-	-
chr1	1927188	intergenic_variant	-	-	-	-	-	-	-	-
chr1	1927202	intergenic_variant	-	-	-	-	-	-	-	-
chr1	1928945	intergenic_variant	-	-	-	-	-	-	-	-
chr1	1929966	intergenic_variant	-	-	-	-	-	-	-	-
chr1	2077227	intergenic_variant	-	-	-	-	-	-	-	-
chr1	2087646	intergenic_variant	-	-	-	-	-	-	-	-
chr1	2102118	upstream_gene_variant	-	-	1	AHCTF1	ENSPPYG00000000042	protein_coding	ENSPPYT00000000045	2749
chr1	2103048	upstream_gene_variant	-	-	1	AHCTF1	ENSPPYG00000000042	protein_coding	ENSPPYT00000000045	1819
chr1	2107421	intron_variant	-	-	1	AHCTF1	ENSPPYG00000000042	protein_coding	ENSPPYT00000000045	-
chr1	2109459	intron_variant	-	-	1	AHCTF1	ENSPPYG00000000042	protein_coding	ENSPPYT00000000045	-
chr1	2111473	intron_variant	-	-	1	AHCTF1	ENSPPYG00000000042	protein_coding	ENSPPYT00000000045	-
chr1	2112497	intron_variant	-	-	1	AHCTF1	ENSPPYG00000000042	protein_coding	ENSPPYT00000000045	-
chr1	2116083	intron_variant	-	-	1	AHCTF1	ENSPPYG00000000042	protein_coding	ENSPPYT00000000045	-
chr1	2121249	missense_variant	S/N	aGt/aAt	1	AHCTF1	ENSPPYG00000000042	protein_coding	ENSPPYT00000000045	-
chr1	2128778	intron_variant	-	-	1	AHCTF1	ENSPPYG00000000042	protein_coding	ENSPPYT00000000045	-
chr1	2132540	intron_variant	-	-	1	AHCTF1	ENSPPYG00000000042	protein_coding	ENSPPYT00000000045	-
chr1	2164396	intron_variant	-	-	1	AHCTF1	ENSPPYG00000000042	protein_coding	ENSPPYT00000000045	-
chr1	2184375	intron_variant	-	-	1	AHCTF1	ENSPPYG00000000042	protein_coding	ENSPPYT00000000045	-
chr1	2187836	intron_variant	-	-	1	AHCTF1	ENSPPYG00000000042	protein_coding	ENSPPYT00000000045	-
chr1	2194611	intron_variant	-	-	1	AHCTF1	ENSPPYG00000000042	protein_coding	ENSPPYT00000000045	-
chr1	2308606	intron_variant	-	-	-1	SCCPDH	ENSPPYG00000000044	protein_coding	ENSPPYT00000000047	-
chr1	2605155	intron_variant	-	-	1	SMYD3	ENSPPYG00000000047	protein_coding	ENSPPYT00000000050	-
chr1	2957840	intron_variant	-	-	1	SMYD3	ENSPPYG00000000047	protein_coding	ENSPPYT00000000050	-
chr1	3229528	intron_variant	-	-	1	SMYD3	ENSPPYG00000000047	protein_coding	ENSPPYT00000000050	-
chr1	3300107	intron_variant	-	-	1	SMYD3	ENSPPYG00000000047	protein_coding	ENSPPYT00000000050	-
chr1	3444641	intron_variant	-	-	-1	KIF26B	ENSPPYG00000000048	protein_coding	ENSPPYT00000000051	-
chr1	3444655	intron_variant	-	-	-1	KIF26B	ENSPPYG00000000048	protein_coding	ENSPPYT00000000051	-
chr1	3564811	intron_variant	-	-	-1	KIF26B	ENSPPYG00000000048	protein_coding	ENSPPYT00000000051	-
chr1	3613356	intron_variant	-	-	-1	KIF26B	ENSPPYG00000000048	protein_coding	ENSPPYT00000000051	-
chr1	3613399	intron_variant	-	-	-1	KIF26B	ENSPPYG00000000048	protein_coding	ENSPPYT00000000051	-
chr1	3628205	upstream_gene_variant	-	-	-1	KIF26B	ENSPPYG00000000048	protein_coding	ENSPPYT00000000051	3098
chr1	3707121	intergenic_variant	-	-	-	-	-	-	-	-
chr1	3707589	intergenic_variant	-	-	-	-	-	-	-	-
chr1	3804985	intergenic_variant	-	-	-	-	-	-	-	-
chr1	4008425	downstream_gene_variant	-	-	1	U1	ENSPPYG00000029033	snRNA	ENSPPYT00000032512	2415
chr1	4012916	intergenic_variant	-	-	-	-	-	-	-	-
chr1	4013489	intergenic_variant	-	-	-	-	-	-	-	-
chr1	4014128	intergenic_variant	-	-	-	-	-	-	-	-
chr1	4014189	intergenic_variant	-	-	-	-	-	-	-	-
chr1	4014214	intergenic_variant	-	-	-	-	-	-	-	-
chr1	4026278	intergenic_variant	-	-	-	-	-	-	-	-
chr1	4213990	intergenic_variant	-	-	-	-	-	-	-	-
chr1	4287788	downstream_gene_variant	-	-	-1	COX20	ENSPPYG00000000053	protein_coding	ENSPPYT00000000057	2290
chr1	4293456	intron_variant	-	-	-1	COX20	ENSPPYG00000000053	protein_coding	ENSPPYT00000000057	-
chr1	4293621	intron_variant	-	-	-1	COX20	ENSPPYG00000000053	protein_coding	ENSPPYT00000000057	-
chr1	4298911	intron_variant	-	-	-1	COX20	ENSPPYG00000000053	protein_coding	ENSPPYT00000000057	-
chr1	4298911	downstream_gene_variant	-	-	-1	-	ENSPPYG00000000054	protein_coding	ENSPPYT00000000058	577
chr1	4302013	upstream_gene_variant	-	-	-1	COX20	ENSPPYG00000000053	protein_coding	ENSPPYT00000000057	1664
chr1	4302013	intron_variant	-	-	-1	-	ENSPPYG00000000054	protein_coding	ENSPPYT00000000058	-
chr1	4347992	intergenic_variant	-	-	-	-	-	-	-	-
chr1	4348002	intergenic_variant	-	-	-	-	-	-	-	-
chr1	4348187	intergenic_variant	-	-	-	-	-	-	-	-
chr1	4374407	intergenic_variant	-	-	-	-	-	-	-	-
chr1	4381097	intergenic_variant	-	-	-	-	-	-	-	-
chr1	4381102	intergenic_variant	-	-	-	-	-	-	-	-
chr1	4382677	intergenic_variant	-	-	-	-	-	-	-	-
chr1	4394014	intergenic_variant	-	-	-	-	-	-	-	-
chr1	4400130	intergenic_variant	-	-	-	-	-	-	-	-
chr1	4400367	intergenic_variant	-	-	-	-	-	-	-	-
chr1	4400380	intergenic_variant	-	-	-	-	-	-	-	-
chr1	4402197	intergenic_variant	-	-	-	-	-	-	-	-
chr1	4406415	intergenic_variant	-	-	-	-	-	-	-	-
chr1	4407280	intergenic_variant	-	-	-	-	-	-	-	-
chr1	4407968	intergenic_variant	-	-	-	-	-	-	-	-
chr1	4408892	intergenic_variant	-	-	-	-	-	-	-	-
chr1	4409247	intergenic_variant	-	-	-	-	-	-	-	-
chr1	4409604	intergenic_variant	-	-	-	-	-	-	-	-
chr1	4409865	intergenic_variant	-	-	-	-	-	-	-	-
chr1	4410053	intergenic_variant	-	-	-	-	-	-	-	-
chr1	4410581	intergenic_variant	-	-	-	-	-	-	-	-
chr1	4411267	intergenic_variant	-	-	-	-	-	-	-	-
chr1	4411997	intergenic_variant	-	-	-	-	-	-	-	-
chr1	4412487	intergenic_variant	-	-	-	-	-	-	-	-
chr1	4412691	intergenic_variant	-	-	-	-	-	-	-	-
chr1	4472438	intergenic_variant	-	-	-	-	-	-	-	-
chr1	4519369	intron_variant	-	-	-1	C1orf101	ENSPPYG00000000056	protein_coding	ENSPPYT00000000060	-
chr1	4707496	intron_variant	-	-	-1	C1orf101	ENSPPYG00000000056	protein_coding	ENSPPYT00000000060	-
chr1	4748429	intron_variant	-	-	1	ADSS	ENSPPYG00000000057	protein_coding	ENSPPYT00000000061	-
chr1	4749010	intron_variant	-	-	1	ADSS	ENSPPYG00000000057	protein_coding	ENSPPYT00000000061	-
chr1	4756181	intron_variant	-	-	1	ADSS	ENSPPYG00000000057	protein_coding	ENSPPYT00000000061	-
chr1	4757111	intron_variant	-	-	1	ADSS	ENSPPYG00000000057	protein_coding	ENSPPYT00000000061	-
chr1	4757531	intron_variant	-	-	1	ADSS	ENSPPYG00000000057	protein_coding	ENSPPYT00000000061	-
chr1	4760257	intron_variant	-	-	1	ADSS	ENSPPYG00000000057	protein_coding	ENSPPYT00000000061	-
chr1	4764926	intron_variant	-	-	1	ADSS	ENSPPYG00000000057	protein_coding	ENSPPYT00000000061	-
chr1	4769119	intron_variant	-	-	1	ADSS	ENSPPYG00000000057	protein_coding	ENSPPYT00000000061	-
chr1	4769331	intron_variant	-	-	1	ADSS	ENSPPYG00000000057	protein_coding	ENSPPYT00000000061	-
chr1	4835457	intergenic_variant	-	-	-	-	-	-	-	-
chr1	4836468	intergenic_variant	-	-	-	-	-	-	-	-
chr1	4837006	intergenic_variant	-	-	-	-	-	-	-	-
chr1	4840216	intergenic_variant	-	-	-	-	-	-	-	-
chr1	4840742	intergenic_variant	-	-	-	-	-	-	-	-
chr1	4865807	intergenic_variant	-	-	-	-	-	-	-	-
chr1	5092458	intergenic_variant	-	-	-	-	-	-	-	-
chr1	5092563	intergenic_variant	-	-	-	-	-	-	-	-
chr1	5092570	intergenic_variant	-	-	-	-	-	-	-	-
chr1	5092896	intergenic_variant	-	-	-	-	-	-	-	-
chr1	5102725	intergenic_variant	-	-	-	-	-	-	-	-
chr1	5115715	intergenic_variant	-	-	-	-	-	-	-	-
chr1	5303642	intergenic_variant	-	-	-	-	-	-	-	-
chr1	5303825	intergenic_variant	-	-	-	-	-	-	-	-
chr1	5303855	intergenic_variant	-	-	-	-	-	-	-	-
chr1	5304048	intergenic_variant	-	-	-	-	-	-	-	-
chr1	5304204	intergenic_variant	-	-	-	-	-	-	-	-
chr1	5345428	intergenic_variant	-	-	-	-	-	-	-	-
chr1	5504873	intron_variant	-	-	1	AKT3	ENSPPYG00000000060	protein_coding	ENSPPYT00000000064	-
chr1	5644775	intron_variant	-	-	1	AKT3	ENSPPYG00000000060	protein_coding	ENSPPYT00000000064	-
chr1	5745954	intron_variant	-	-	-1	SDCCAG8	ENSPPYG00000000061	protein_coding	ENSPPYT00000000065	-
chr1	5755883	intron_variant	-	-	-1	SDCCAG8	ENSPPYG00000000061	protein_coding	ENSPPYT00000000065	-
chr1	5756713	intron_variant	-	-	-1	SDCCAG8	ENSPPYG00000000061	protein_coding	ENSPPYT00000000065	-
chr1	5757408	intron_variant	-	-	-1	SDCCAG8	ENSPPYG00000000061	protein_coding	ENSPPYT00000000065	-
chr1	5783881	intron_variant	-	-	-1	SDCCAG8	ENSPPYG00000000061	protein_coding	ENSPPYT00000000065	-
chr1	5784183	intron_variant	-	-	-1	SDCCAG8	ENSPPYG00000000061	protein_coding	ENSPPYT00000000065	-
chr1	5935147	intron_variant	-	-	-1	SDCCAG8	ENSPPYG00000000061	protein_coding	ENSPPYT00000000065	-
chr1	5937910	intron_variant	-	-	-1	SDCCAG8	ENSPPYG00000000061	protein_coding	ENSPPYT00000000065	-
chr1	5940371	intron_variant	-	-	-1	SDCCAG8	ENSPPYG00000000061	protein_coding	ENSPPYT00000000065	-
chr1	5940419	intron_variant	-	-	-1	SDCCAG8	ENSPPYG00000000061	protein_coding	ENSPPYT00000000065	-
chr1	5941647	intron_variant	-	-	-1	SDCCAG8	ENSPPYG00000000061	protein_coding	ENSPPYT00000000065	-
chr1	5941676	intron_variant	-	-	-1	SDCCAG8	ENSPPYG00000000061	protein_coding	ENSPPYT00000000065	-
chr1	5941777	intron_variant	-	-	-1	SDCCAG8	ENSPPYG00000000061	protein_coding	ENSPPYT00000000065	-
chr1	5946381	intron_variant	-	-	-1	SDCCAG8	ENSPPYG00000000061	protein_coding	ENSPPYT00000000065	-
chr1	5948145	intron_variant	-	-	-1	SDCCAG8	ENSPPYG00000000061	protein_coding	ENSPPYT00000000065	-
chr1	5953727	intron_variant	-	-	-1	SDCCAG8	ENSPPYG00000000061	protein_coding	ENSPPYT00000000065	-
chr1	5956312	intron_variant	-	-	-1	SDCCAG8	ENSPPYG00000000061	protein_coding	ENSPPYT00000000065	-
chr1	5958638	intron_variant	-	-	-1	SDCCAG8	ENSPPYG00000000061	protein_coding	ENSPPYT00000000065	-
chr1	5958996	intron_variant	-	-	-1	SDCCAG8	ENSPPYG00000000061	protein_coding	ENSPPYT00000000065	-
chr1	6011659	intron_variant	-	-	1	CEP170	ENSPPYG00000000063	protein_coding	ENSPPYT00000000067	-
chr1	6011659	upstream_gene_variant	-	-	-1	-	ENSPPYG00000000062	protein_coding	ENSPPYT00000000066	1101
chr1	6028682	intron_variant	-	-	1	CEP170	ENSPPYG00000000063	protein_coding	ENSPPYT00000000067	-
chr1	6048564	intron_variant	-	-	1	CEP170	ENSPPYG00000000063	protein_coding	ENSPPYT00000000067	-
chr1	6059568	intron_variant	-	-	1	CEP170	ENSPPYG00000000063	protein_coding	ENSPPYT00000000067	-
chr1	6630812	intergenic_variant	-	-	-	-	-	-	-	-
chr1	6800571	intron_variant	-	-	1	PLD5	ENSPPYG00000000064	protein_coding	ENSPPYT00000000068	-
chr1	7236895	intergenic_variant	-	-	-	-	-	-	-	-
chr1	7277876	intergenic_variant	-	-	-	-	-	-	-	-
chr1	7739154	intron_variant	-	-	1	FH	ENSPPYG00000000071	protein_coding	ENSPPYT00000000076	-
chr1	7854083	intergenic_variant	-	-	-	-	-	-	-	-
chr1	7864248	intergenic_variant	-	-	-	-	-	-	-	-
chr1	7977713	intergenic_variant	-	-	-	-	-	-	-	-
chr1	8013838	intergenic_variant	-	-	-	-	-	-	-	-
chr1	8104958	intergenic_variant	-	-	-	-	-	-	-	-
chr1	8165109	intergenic_variant	-	-	-	-	-	-	-	-
chr1	8427606	intron_variant	-	-	1	RGS7	ENSPPYG00000000072	protein_coding	ENSPPYT00000000077	-
chr1	8427684	intron_variant	-	-	1	RGS7	ENSPPYG00000000072	protein_coding	ENSPPYT00000000077	-
chr1	8666081	upstream_gene_variant	-	-	-1	U5	ENSPPYG00000028372	snRNA	ENSPPYT00000031851	3198
chr1	8702458	intergenic_variant	-	-	-	-	-	-	-	-
chr1	8703071	intergenic_variant	-	-	-	-	-	-	-	-
chr1	8703091	intergenic_variant	-	-	-	-	-	-	-	-
chr1	8735661	intergenic_variant	-	-	-	-	-	-	-	-
chr1	8737678	intergenic_variant	-	-	-	-	-	-	-	-
chr1	8899701	intron_variant	-	-	-1	FMN2	ENSPPYG00000000075	protein_coding	ENSPPYT00000000081	-
chr1	8899706	intron_variant	-	-	-1	FMN2	ENSPPYG00000000075	protein_coding	ENSPPYT00000000081	-
chr1	8900125	intron_variant	-	-	-1	FMN2	ENSPPYG00000000075	protein_coding	ENSPPYT00000000081	-
chr1	8900156	intron_variant	-	-	-1	FMN2	ENSPPYG00000000075	protein_coding	ENSPPYT00000000081	-
chr1	8900636	intron_variant	-	-	-1	FMN2	ENSPPYG00000000075	protein_coding	ENSPPYT00000000081	-
chr1	8901626	intron_variant	-	-	-1	FMN2	ENSPPYG00000000075	protein_coding	ENSPPYT00000000081	-
chr1	8902153	intron_variant	-	-	-1	FMN2	ENSPPYG00000000075	protein_coding	ENSPPYT00000000081	-
chr1	8923069	intron_variant	-	-	-1	FMN2	ENSPPYG00000000075	protein_coding	ENSPPYT00000000081	-
chr1	8964519	intron_variant	-	-	-1	FMN2	ENSPPYG00000000075	protein_coding	ENSPPYT00000000081	-
chr1	8965133	intron_variant	-	-	-1	FMN2	ENSPPYG00000000075	protein_coding	ENSPPYT00000000081	-
chr1	8965334	intron_variant	-	-	-1	FMN2	ENSPPYG00000000075	protein_coding	ENSPPYT00000000081	-
chr1	8983270	intron_variant	-	-	-1	FMN2	ENSPPYG00000000075	protein_coding	ENSPPYT00000000081	-
chr1	8993167	intron_variant	-	-	-1	FMN2	ENSPPYG00000000075	protein_coding	ENSPPYT00000000081	-
chr1	9284852	intergenic_variant	-	-	-	-	-	-	-	-
chr1	9286207	intergenic_variant	-	-	-	-	-	-	-	-
chr1	9286268	intergenic_variant	-	-	-	-	-	-	-	-
chr1	9286374	intergenic_variant	-	-	-	-	-	-	-	-
chr1	9286981	intergenic_variant	-	-	-	-	-	-	-	-
chr1	9311998	intergenic_variant	-	-	-	-	-	-	-	-
chr1	9312163	intergenic_variant	-	-	-	-	-	-	-	-
chr1	9318276	intergenic_variant	-	-	-	-	-	-	-	-
chr1	9318666	intergenic_variant	-	-	-	-	-	-	-	-
chr1	9340822	intergenic_variant	-	-	-	-	-	-	-	-
chr1	9416260	intergenic_variant	-	-	-	-	-	-	-	-
chr1	9512914	intergenic_variant	-	-	-	-	-	-	-	-
chr1	9530685	intergenic_variant	-	-	-	-	-	-	-	-
chr1	9530843	intergenic_variant	-	-	-	-	-	-	-	-
chr1	9530998	intergenic_variant	-	-	-	-	-	-	-	-
chr1	9531420	intergenic_variant	-	-	-	-	-	-	-	-
chr1	9531445	intergenic_variant	-	-	-	-	-	-	-	-
chr1	9531554	intergenic_variant	-	-	-	-	-	-	-	-
chr1	9531749	intergenic_variant	-	-	-	-	-	-	-	-
chr1	9531786	intergenic_variant	-	-	-	-	-	-	-	-
chr1	9532244	intergenic_variant	-	-	-	-	-	-	-	-
chr1	9532328	intergenic_variant	-	-	-	-	-	-	-	-
chr1	9532368	intergenic_variant	-	-	-	-	-	-	-	-
chr1	9532401	intergenic_variant	-	-	-	-	-	-	-	-
chr1	9532908	intergenic_variant	-	-	-	-	-	-	-	-
chr1	9532961	intergenic_variant	-	-	-	-	-	-	-	-
chr1	9532962	intergenic_variant	-	-	-	-	-	-	-	-
chr1	9532976	intergenic_variant	-	-	-	-	-	-	-	-
chr1	9533893	intergenic_variant	-	-	-	-	-	-	-	-
chr1	9533898	intergenic_variant	-	-	-	-	-	-	-	-
chr1	9533925	intergenic_variant	-	-	-	-	-	-	-	-
chr1	9534055	intergenic_variant	-	-	-	-	-	-	-	-
chr1	9534513	intergenic_variant	-	-	-	-	-	-	-	-
chr1	9535310	intergenic_variant	-	-	-	-	-	-	-	-
chr1	9535647	intergenic_variant	-	-	-	-	-	-	-	-
chr1	9535996	intergenic_variant	-	-	-	-	-	-	-	-
chr1	9536286	intergenic_variant	-	-	-	-	-	-	-	-
chr1	9536563	intergenic_variant	-	-	-	-	-	-	-	-
chr1	9536744	intergenic_variant	-	-	-	-	-	-	-	-
chr1	9536788	intergenic_variant	-	-	-	-	-	-	-	-
chr1	9591622	intergenic_variant	-	-	-	-	-	-	-	-
chr1	9595855	intergenic_variant	-	-	-	-	-	-	-	-
chr1	9596860	intergenic_variant	-	-	-	-	-	-	-	-
chr1	9596921	intergenic_variant	-	-	-	-	-	-	-	-
chr1	9597340	intergenic_variant	-	-	-	-	-	-	-	-
chr1	9597411	intergenic_variant	-	-	-	-	-	-	-	-
chr1	9597716	intergenic_variant	-	-	-	-	-	-	-	-
chr1	9605876	intergenic_variant	-	-	-	-	-	-	-	-
chr1	9635277	downstream_gene_variant	-	-	1	-	ENSPPYG00000000077	protein_coding	ENSPPYT00000000083	3521
chr1	9859069	intergenic_variant	-	-	-	-	-	-	-	-
chr1	9859534	intergenic_variant	-	-	-	-	-	-	-	-
chr1	9860187	intergenic_variant	-	-	-	-	-	-	-	-
chr1	9860683	intergenic_variant	-	-	-	-	-	-	-	-
chr1	9860789	intergenic_variant	-	-	-	-	-	-	-	-
chr1	9861052	intergenic_variant	-	-	-	-	-	-	-	-
chr1	9861887	intergenic_variant	-	-	-	-	-	-	-	-
chr1	9862329	intergenic_variant	-	-	-	-	-	-	-	-
chr1	9862601	intergenic_variant	-	-	-	-	-	-	-	-
chr1	9862742	intergenic_variant	-	-	-	-	-	-	-	-
chr1	9929199	intergenic_variant	-	-	-	-	-	-	-	-
chr1	9929637	intergenic_variant	-	-	-	-	-	-	-	-
chr1	9934186	intergenic_variant	-	-	-	-	-	-	-	-
chr1	10011472	intergenic_variant	-	-	-	-	-	-	-	-
chr1	10121722	intergenic_variant	-	-	-	-	-	-	-	-
chr1	10122014	intergenic_variant	-	-	-	-	-	-	-	-
chr1	10122168	intergenic_variant	-	-	-	-	-	-	-	-
chr1	10123475	intergenic_variant	-	-	-	-	-	-	-	-
chr1	10220877	intergenic_variant	-	-	-	-	-	-	-	-
chr1	10220994	intergenic_variant	-	-	-	-	-	-	-	-
chr1	10221351	intergenic_variant	-	-	-	-	-	-	-	-
chr1	10221862	intergenic_variant	-	-	-	-	-	-	-	-
chr1	10222606	intergenic_variant	-	-	-	-	-	-	-	-
chr1	10223097	intergenic_variant	-	-	-	-	-	-	-	-
chr1	10223201	intergenic_variant	-	-	-	-	-	-	-	-
chr1	10223326	intergenic_variant	-	-	-	-	-	-	-	-
chr1	10223514	intergenic_variant	-	-	-	-	-	-	-	-
chr1	10223859	intergenic_variant	-	-	-	-	-	-	-	-
chr1	10224193	intergenic_variant	-	-	-	-	-	-	-	-
chr1	10225494	intergenic_variant	-	-	-	-	-	-	-	-
chr1	10226294	intergenic_variant	-	-	-	-	-	-	-	-
chr1	10226904	intergenic_variant	-	-	-	-	-	-	-	-
chr1	10324757	intergenic_variant	-	-	-	-	-	-	-	-
chr1	10327325	intergenic_variant	-	-	-	-	-	-	-	-
chr1	10327363	intergenic_variant	-	-	-	-	-	-	-	-
chr1	10345276	intergenic_variant	-	-	-	-	-	-	-	-
chr1	10396319	intergenic_variant	-	-	-	-	-	-	-	-
chr1	10397794	intergenic_variant	-	-	-	-	-	-	-	-
chr1	10473458	intergenic_variant	-	-	-	-	-	-	-	-
chr1	10473511	intergenic_variant	-	-	-	-	-	-	-	-
chr1	10722725	intergenic_variant	-	-	-	-	-	-	-	-
chr1	10722760	intergenic_variant	-	-	-	-	-	-	-	-
chr1	10722808	intergenic_variant	-	-	-	-	-	-	-	-
chr1	10723574	intergenic_variant	-	-	-	-	-	-	-	-
chr1	10723888	intergenic_variant	-	-	-	-	-	-	-	-
chr1	10723889	intergenic_variant	-	-	-	-	-	-	-	-
chr1	10724144	intergenic_variant	-	-	-	-	-	-	-	-
chr1	10811247	intergenic_variant	-	-	-	-	-	-	-	-
chr1	10902440	intergenic_variant	-	-	-	-	-	-	-	-
chr1	10927021	intergenic_variant	-	-	-	-	-	-	-	-
chr1	10927193	intergenic_variant	-	-	-	-	-	-	-	-
chr1	11264669	intergenic_variant	-	-	-	-	-	-	-	-
chr1	11265003	intergenic_variant	-	-	-	-	-	-	-	-
chr1	11266168	intergenic_variant	-	-	-	-	-	-	-	-
chr1	11267827	intergenic_variant	-	-	-	-	-	-	-	-
chr1	11268487	intergenic_variant	-	-	-	-	-	-	-	-
chr1	11268858	intergenic_variant	-	-	-	-	-	-	-	-
chr1	11274579	intergenic_variant	-	-	-	-	-	-	-	-
chr1	11438172	intergenic_variant	-	-	-	-	-	-	-	-
chr1	11439447	intergenic_variant	-	-	-	-	-	-	-	-
chr1	11471455	intergenic_variant	-	-	-	-	-	-	-	-
chr1	11474934	intergenic_variant	-	-	-	-	-	-	-	-
chr1	11476204	intergenic_variant	-	-	-	-	-	-	-	-
chr1	11477356	intergenic_variant	-	-	-	-	-	-	-	-
chr1	11477493	intergenic_variant	-	-	-	-	-	-	-	-
chr1	11477576	intergenic_variant	-	-	-	-	-	-	-	-
chr1	11478233	intergenic_variant	-	-	-	-	-	-	-	-
chr1	11478273	intergenic_variant	-	-	-	-	-	-	-	-
chr1	11478864	intergenic_variant	-	-	-	-	-	-	-	-
chr1	11480564	intergenic_variant	-	-	-	-	-	-	-	-
chr1	11484663	intergenic_variant	-	-	-	-	-	-	-	-
chr1	11484679	intergenic_variant	-	-	-	-	-	-	-	-
chr1	11484695	intergenic_variant	-	-	-	-	-	-	-	-
chr1	11484973	intergenic_variant	-	-	-	-	-	-	-	-
chr1	11484975	intergenic_variant	-	-	-	-	-	-	-	-
chr1	11485025	intergenic_variant	-	-	-	-	-	-	-	-
chr1	11509951	upstream_gene_variant	-	-	1	ZP4	ENSPPYG00000000078	protein_coding	ENSPPYT00000000084	3115
chr1	11904976	intron_variant	-	-	-1	RYR2	ENSPPYG00000000079	protein_coding	ENSPPYT00000000085	-
chr1	12068796	upstream_gene_variant	-	-	-1	RYR2	ENSPPYG00000000079	protein_coding	ENSPPYT00000000085	186
chr1	12108360	intergenic_variant	-	-	-	-	-	-	-	-
chr1	12108864	intergenic_variant	-	-	-	-	-	-	-	-
chr1	12114595	intergenic_variant	-	-	-	-	-	-	-	-
chr1	12114719	intergenic_variant	-	-	-	-	-	-	-	-
chr1	12114775	intergenic_variant	-	-	-	-	-	-	-	-
chr1	12115106	intergenic_variant	-	-	-	-	-	-	-	-
chr1	12115693	intergenic_variant	-	-	-	-	-	-	-	-
chr1	12115755	intergenic_variant	-	-	-	-	-	-	-	-
chr1	12118185	intergenic_variant	-	-	-	-	-	-	-	-
chr1	12118559	intergenic_variant	-	-	-	-	-	-	-	-
chr1	12118825	intergenic_variant	-	-	-	-	-	-	-	-
chr1	12119289	intergenic_variant	-	-	-	-	-	-	-	-
chr1	12120780	intergenic_variant	-	-	-	-	-	-	-	-
chr1	12121608	intergenic_variant	-	-	-	-	-	-	-	-
chr1	12122353	intergenic_variant	-	-	-	-	-	-	-	-
chr1	12123964	intergenic_variant	-	-	-	-	-	-	-	-
chr1	12124132	intergenic_variant	-	-	-	-	-	-	-	-
chr1	12124147	intergenic_variant	-	-	-	-	-	-	-	-
chr1	12124258	intergenic_variant	-	-	-	-	-	-	-	-
chr1	12125141	intergenic_variant	-	-	-	-	-	-	-	-
chr1	12127637	intergenic_variant	-	-	-	-	-	-	-	-
chr1	12127785	intergenic_variant	-	-	-	-	-	-	-	-
chr1	12127886	intergenic_variant	-	-	-	-	-	-	-	-
chr1	12128035	intergenic_variant	-	-	-	-	-	-	-	-
chr1	12128474	intergenic_variant	-	-	-	-	-	-	-	-
chr1	12128675	intergenic_variant	-	-	-	-	-	-	-	-
chr1	12129153	intergenic_variant	-	-	-	-	-	-	-	-
chr1	12129169	intergenic_variant	-	-	-	-	-	-	-	-
chr1	12129356	intergenic_variant	-	-	-	-	-	-	-	-
chr1	12129357	intergenic_variant	-	-	-	-	-	-	-	-
chr1	12129590	intergenic_variant	-	-	-	-	-	-	-	-
chr1	12131718	intergenic_variant	-	-	-	-	-	-	-	-
chr1	12132040	intergenic_variant	-	-	-	-	-	-	-	-
chr1	12179290	intergenic_variant	-	-	-	-	-	-	-	-
chr1	12199531	intergenic_variant	-	-	-	-	-	-	-	-
chr1	12200041	intergenic_variant	-	-	-	-	-	-	-	-
chr1	12305379	intergenic_variant	-	-	-	-	-	-	-	-
chr1	12523634	upstream_gene_variant	-	-	-1	-	ENSPPYG00000000082	protein_coding	ENSPPYT00000000089	3999
chr1	12523634	intron_variant	-	-	-1	MTR	ENSPPYG00000000083	protein_coding	ENSPPYT00000000090	-
chr1	12603151	intron_variant	-	-	-1	MTR	ENSPPYG00000000083	protein_coding	ENSPPYT00000000090	-
chr1	12683915	intron_variant	-	-	-1	ACTN2	ENSPPYG00000000084	protein_coding	ENSPPYT00000000092	-
chr1	12683915	intron_variant	-	-	-1	MTR	ENSPPYG00000000083	protein_coding	ENSPPYT00000000090	-
chr1	12701473	intron_variant	-	-	-1	ACTN2	ENSPPYG00000000084	protein_coding	ENSPPYT00000000092	-
chr1	12701473	intron_variant	-	-	-1	MTR	ENSPPYG00000000083	protein_coding	ENSPPYT00000000090	-
chr1	12701700	intron_variant	-	-	-1	ACTN2	ENSPPYG00000000084	protein_coding	ENSPPYT00000000092	-
chr1	12701700	intron_variant	-	-	-1	MTR	ENSPPYG00000000083	protein_coding	ENSPPYT00000000090	-
chr1	12705259	intron_variant	-	-	-1	ACTN2	ENSPPYG00000000084	protein_coding	ENSPPYT00000000092	-
chr1	12705259	intron_variant	-	-	-1	MTR	ENSPPYG00000000083	protein_coding	ENSPPYT00000000090	-
chr1	12705458	intron_variant	-	-	-1	ACTN2	ENSPPYG00000000084	protein_coding	ENSPPYT00000000092	-
chr1	12705458	intron_variant	-	-	-1	MTR	ENSPPYG00000000083	protein_coding	ENSPPYT00000000090	-
chr1	12705836	intron_variant	-	-	-1	ACTN2	ENSPPYG00000000084	protein_coding	ENSPPYT00000000092	-
chr1	12705836	intron_variant	-	-	-1	MTR	ENSPPYG00000000083	protein_coding	ENSPPYT00000000090	-
chr1	12706087	intron_variant	-	-	-1	ACTN2	ENSPPYG00000000084	protein_coding	ENSPPYT00000000092	-
chr1	12706087	intron_variant	-	-	-1	MTR	ENSPPYG00000000083	protein_coding	ENSPPYT00000000090	-
chr1	12706178	intron_variant	-	-	-1	ACTN2	ENSPPYG00000000084	protein_coding	ENSPPYT00000000092	-
chr1	12706178	intron_variant	-	-	-1	MTR	ENSPPYG00000000083	protein_coding	ENSPPYT00000000090	-
chr1	12706296	intron_variant	-	-	-1	ACTN2	ENSPPYG00000000084	protein_coding	ENSPPYT00000000092	-
chr1	12706296	intron_variant	-	-	-1	MTR	ENSPPYG00000000083	protein_coding	ENSPPYT00000000090	-
chr1	12707121	intron_variant	-	-	-1	ACTN2	ENSPPYG00000000084	protein_coding	ENSPPYT00000000092	-
chr1	12707121	intron_variant	-	-	-1	MTR	ENSPPYG00000000083	protein_coding	ENSPPYT00000000090	-
chr1	13373231	intergenic_variant	-	-	-	-	-	-	-	-
chr1	13373933	intergenic_variant	-	-	-	-	-	-	-	-
chr1	13374180	intergenic_variant	-	-	-	-	-	-	-	-
chr1	13374667	intergenic_variant	-	-	-	-	-	-	-	-
chr1	13374896	intergenic_variant	-	-	-	-	-	-	-	-
chr1	13391122	intergenic_variant	-	-	-	-	-	-	-	-
chr1	13479179	intron_variant	-	-	1	NID1	ENSPPYG00000000091	protein_coding	ENSPPYT00000000099	-
chr1	13514342	intron_variant	-	-	1	NID1	ENSPPYG00000000091	protein_coding	ENSPPYT00000000099	-
chr1	13715134	intron_variant	-	-	1	LYST	ENSPPYG00000000092	protein_coding	ENSPPYT00000000100	-
chr1	13872245	intron_variant	-	-	1	LYST	ENSPPYG00000000092	protein_coding	ENSPPYT00000000100	-
chr1	13872743	intron_variant	-	-	1	LYST	ENSPPYG00000000092	protein_coding	ENSPPYT00000000100	-
chr1	13878233	intron_variant	-	-	1	LYST	ENSPPYG00000000092	protein_coding	ENSPPYT00000000100	-
chr1	13906477	intergenic_variant	-	-	-	-	-	-	-	-
chr1	13908874	intergenic_variant	-	-	-	-	-	-	-	-
chr1	13909086	intergenic_variant	-	-	-	-	-	-	-	-
chr1	14019327	intergenic_variant	-	-	-	-	-	-	-	-
chr1	14022926	intergenic_variant	-	-	-	-	-	-	-	-
chr1	14024435	intergenic_variant	-	-	-	-	-	-	-	-
chr1	14033882	intergenic_variant	-	-	-	-	-	-	-	-
chr1	14107889	synonymous_variant	G	ggT/ggC	-1	TBCE	ENSPPYG00000000096	protein_coding	ENSPPYT00000000104	-
chr1	14147577	intron_variant	-	-	-1	TBCE	ENSPPYG00000000096	protein_coding	ENSPPYT00000000104	-
chr1	14181382	intron_variant	-	-	-1	TBCE	ENSPPYG00000000096	protein_coding	ENSPPYT00000000104	-
chr1	14182051	intron_variant	-	-	-1	TBCE	ENSPPYG00000000096	protein_coding	ENSPPYT00000000104	-
chr1	14182360	intron_variant	-	-	-1	TBCE	ENSPPYG00000000096	protein_coding	ENSPPYT00000000104	-
chr1	14182378	intron_variant	-	-	-1	TBCE	ENSPPYG00000000096	protein_coding	ENSPPYT00000000104	-
chr1	14182743	intron_variant	-	-	-1	TBCE	ENSPPYG00000000096	protein_coding	ENSPPYT00000000104	-
chr1	14183861	intron_variant	-	-	-1	TBCE	ENSPPYG00000000096	protein_coding	ENSPPYT00000000104	-
chr1	14186222	intron_variant	-	-	-1	TBCE	ENSPPYG00000000096	protein_coding	ENSPPYT00000000104	-
chr1	14187810	intron_variant	-	-	-1	TBCE	ENSPPYG00000000096	protein_coding	ENSPPYT00000000104	-
chr1	14189528	intron_variant	-	-	-1	TBCE	ENSPPYG00000000096	protein_coding	ENSPPYT00000000104	-
chr1	14189778	intron_variant	-	-	-1	TBCE	ENSPPYG00000000096	protein_coding	ENSPPYT00000000104	-
chr1	14189829	intron_variant	-	-	-1	TBCE	ENSPPYG00000000096	protein_coding	ENSPPYT00000000104	-
chr1	14192179	intron_variant	-	-	-1	TBCE	ENSPPYG00000000096	protein_coding	ENSPPYT00000000104	-
chr1	14195364	upstream_gene_variant	-	-	-1	TBCE	ENSPPYG00000000096	protein_coding	ENSPPYT00000000104	35
chr1	14196297	upstream_gene_variant	-	-	-1	TBCE	ENSPPYG00000000096	protein_coding	ENSPPYT00000000104	968
chr1	14197483	upstream_gene_variant	-	-	-1	TBCE	ENSPPYG00000000096	protein_coding	ENSPPYT00000000104	2154
chr1	14197732	upstream_gene_variant	-	-	-1	TBCE	ENSPPYG00000000096	protein_coding	ENSPPYT00000000104	2403
chr1	14197987	upstream_gene_variant	-	-	-1	TBCE	ENSPPYG00000000096	protein_coding	ENSPPYT00000000104	2658
chr1	14199022	upstream_gene_variant	-	-	-1	TBCE	ENSPPYG00000000096	protein_coding	ENSPPYT00000000104	3693
chr1	14199415	upstream_gene_variant	-	-	-1	TBCE	ENSPPYG00000000096	protein_coding	ENSPPYT00000000104	4086
chr1	14201304	intergenic_variant	-	-	-	-	-	-	-	-
chr1	14201404	intergenic_variant	-	-	-	-	-	-	-	-
chr1	14201729	intergenic_variant	-	-	-	-	-	-	-	-
chr1	14201890	intergenic_variant	-	-	-	-	-	-	-	-
chr1	14202079	intergenic_variant	-	-	-	-	-	-	-	-
chr1	14202210	intergenic_variant	-	-	-	-	-	-	-	-
chr1	14202414	intergenic_variant	-	-	-	-	-	-	-	-
chr1	14202697	intergenic_variant	-	-	-	-	-	-	-	-
chr1	14202739	intergenic_variant	-	-	-	-	-	-	-	-
chr1	14202743	intergenic_variant	-	-	-	-	-	-	-	-
chr1	14202781	intergenic_variant	-	-	-	-	-	-	-	-
chr1	14202820	intergenic_variant	-	-	-	-	-	-	-	-
chr1	14202851	intergenic_variant	-	-	-	-	-	-	-	-
chr1	14202899	intergenic_variant	-	-	-	-	-	-	-	-
chr1	14202909	intergenic_variant	-	-	-	-	-	-	-	-
chr1	14203012	intergenic_variant	-	-	-	-	-	-	-	-
chr1	14203065	intergenic_variant	-	-	-	-	-	-	-	-
chr1	14203121	intergenic_variant	-	-	-	-	-	-	-	-
chr1	14203258	intergenic_variant	-	-	-	-	-	-	-	-
chr1	14203339	intergenic_variant	-	-	-	-	-	-	-	-
chr1	14203468	intergenic_variant	-	-	-	-	-	-	-	-
chr1	14204343	intergenic_variant	-	-	-	-	-	-	-	-
chr1	14204354	intergenic_variant	-	-	-	-	-	-	-	-
chr1	14208051	intergenic_variant	-	-	-	-	-	-	-	-
chr1	14209785	intergenic_variant	-	-	-	-	-	-	-	-
chr1	14210053	intergenic_variant	-	-	-	-	-	-	-	-
chr1	14210479	intergenic_variant	-	-	-	-	-	-	-	-
chr1	14232945	intergenic_variant	-	-	-	-	-	-	-	-
chr1	14233343	intergenic_variant	-	-	-	-	-	-	-	-
chr1	14241815	intron_variant	-	-	1	ARID4B	ENSPPYG00000000098	protein_coding	ENSPPYT00000000106	-
chr1	14244770	intron_variant	-	-	1	ARID4B	ENSPPYG00000000098	protein_coding	ENSPPYT00000000106	-
chr1	14244848	intron_variant	-	-	1	ARID4B	ENSPPYG00000000098	protein_coding	ENSPPYT00000000106	-
chr1	14246775	intron_variant	-	-	1	ARID4B	ENSPPYG00000000098	protein_coding	ENSPPYT00000000106	-
chr1	14247558	intron_variant	-	-	1	ARID4B	ENSPPYG00000000098	protein_coding	ENSPPYT00000000106	-
chr1	14250100	intron_variant	-	-	1	ARID4B	ENSPPYG00000000098	protein_coding	ENSPPYT00000000106	-
chr1	14251633	intron_variant	-	-	1	ARID4B	ENSPPYG00000000098	protein_coding	ENSPPYT00000000106	-
chr1	14252817	intron_variant	-	-	1	ARID4B	ENSPPYG00000000098	protein_coding	ENSPPYT00000000106	-
chr1	14252920	intron_variant	-	-	1	ARID4B	ENSPPYG00000000098	protein_coding	ENSPPYT00000000106	-
chr1	14254336	intron_variant	-	-	1	ARID4B	ENSPPYG00000000098	protein_coding	ENSPPYT00000000106	-
chr1	14254650	intron_variant	-	-	1	ARID4B	ENSPPYG00000000098	protein_coding	ENSPPYT00000000106	-
chr1	14255500	intron_variant	-	-	1	ARID4B	ENSPPYG00000000098	protein_coding	ENSPPYT00000000106	-
chr1	14256242	intron_variant	-	-	1	ARID4B	ENSPPYG00000000098	protein_coding	ENSPPYT00000000106	-
chr1	14256658	intron_variant	-	-	1	ARID4B	ENSPPYG00000000098	protein_coding	ENSPPYT00000000106	-
chr1	14257415	intron_variant	-	-	1	ARID4B	ENSPPYG00000000098	protein_coding	ENSPPYT00000000106	-
chr1	14258438	intron_variant	-	-	1	ARID4B	ENSPPYG00000000098	protein_coding	ENSPPYT00000000106	-
chr1	14259378	intron_variant	-	-	1	ARID4B	ENSPPYG00000000098	protein_coding	ENSPPYT00000000106	-
chr1	14260176	intron_variant	-	-	1	ARID4B	ENSPPYG00000000098	protein_coding	ENSPPYT00000000106	-
chr1	14260752	intron_variant	-	-	1	ARID4B	ENSPPYG00000000098	protein_coding	ENSPPYT00000000106	-
chr1	14264270	intron_variant	-	-	1	ARID4B	ENSPPYG00000000098	protein_coding	ENSPPYT00000000106	-
chr1	14266075	intron_variant	-	-	1	ARID4B	ENSPPYG00000000098	protein_coding	ENSPPYT00000000106	-
chr1	14270146	intron_variant	-	-	1	ARID4B	ENSPPYG00000000098	protein_coding	ENSPPYT00000000106	-
chr1	14272370	intron_variant	-	-	1	ARID4B	ENSPPYG00000000098	protein_coding	ENSPPYT00000000106	-
chr1	14272619	intron_variant	-	-	1	ARID4B	ENSPPYG00000000098	protein_coding	ENSPPYT00000000106	-
chr1	14273695	intron_variant	-	-	1	ARID4B	ENSPPYG00000000098	protein_coding	ENSPPYT00000000106	-
chr1	14274904	intron_variant	-	-	1	ARID4B	ENSPPYG00000000098	protein_coding	ENSPPYT00000000106	-
chr1	14276408	intron_variant	-	-	1	ARID4B	ENSPPYG00000000098	protein_coding	ENSPPYT00000000106	-
chr1	14276514	intron_variant	-	-	1	ARID4B	ENSPPYG00000000098	protein_coding	ENSPPYT00000000106	-
chr1	14279395	intron_variant	-	-	1	ARID4B	ENSPPYG00000000098	protein_coding	ENSPPYT00000000106	-
chr1	14279587	intron_variant	-	-	1	ARID4B	ENSPPYG00000000098	protein_coding	ENSPPYT00000000106	-
chr1	14280801	intron_variant	-	-	1	ARID4B	ENSPPYG00000000098	protein_coding	ENSPPYT00000000106	-
chr1	14281060	intron_variant	-	-	1	ARID4B	ENSPPYG00000000098	protein_coding	ENSPPYT00000000106	-
chr1	14281327	intron_variant	-	-	1	ARID4B	ENSPPYG00000000098	protein_coding	ENSPPYT00000000106	-
chr1	14282979	intron_variant	-	-	1	ARID4B	ENSPPYG00000000098	protein_coding	ENSPPYT00000000106	-
chr1	14284123	intron_variant	-	-	1	ARID4B	ENSPPYG00000000098	protein_coding	ENSPPYT00000000106	-
chr1	14285416	intron_variant	-	-	1	ARID4B	ENSPPYG00000000098	protein_coding	ENSPPYT00000000106	-
chr1	14286399	intron_variant	-	-	1	ARID4B	ENSPPYG00000000098	protein_coding	ENSPPYT00000000106	-
chr1	14289195	intron_variant	-	-	1	ARID4B	ENSPPYG00000000098	protein_coding	ENSPPYT00000000106	-
chr1	14290577	intron_variant	-	-	1	ARID4B	ENSPPYG00000000098	protein_coding	ENSPPYT00000000106	-
chr1	14291584	intron_variant	-	-	1	ARID4B	ENSPPYG00000000098	protein_coding	ENSPPYT00000000106	-
chr1	14292919	intron_variant	-	-	1	ARID4B	ENSPPYG00000000098	protein_coding	ENSPPYT00000000106	-
chr1	14296065	intron_variant	-	-	1	ARID4B	ENSPPYG00000000098	protein_coding	ENSPPYT00000000106	-
chr1	14302274	intron_variant	-	-	1	ARID4B	ENSPPYG00000000098	protein_coding	ENSPPYT00000000106	-
chr1	14303545	intron_variant	-	-	1	ARID4B	ENSPPYG00000000098	protein_coding	ENSPPYT00000000106	-
chr1	14304236	intron_variant	-	-	1	ARID4B	ENSPPYG00000000098	protein_coding	ENSPPYT00000000106	-
chr1	14304859	intron_variant	-	-	1	ARID4B	ENSPPYG00000000098	protein_coding	ENSPPYT00000000106	-
chr1	14307288	intron_variant	-	-	1	ARID4B	ENSPPYG00000000098	protein_coding	ENSPPYT00000000106	-
chr1	14308154	intron_variant	-	-	1	ARID4B	ENSPPYG00000000098	protein_coding	ENSPPYT00000000106	-
chr1	14310793	intron_variant	-	-	1	ARID4B	ENSPPYG00000000098	protein_coding	ENSPPYT00000000106	-
chr1	14311831	synonymous_variant	T	acT/acC	1	ARID4B	ENSPPYG00000000098	protein_coding	ENSPPYT00000000106	-
chr1	14311846	intron_variant	-	-	1	ARID4B	ENSPPYG00000000098	protein_coding	ENSPPYT00000000106	-
chr1	14312098	intron_variant	-	-	1	ARID4B	ENSPPYG00000000098	protein_coding	ENSPPYT00000000106	-
chr1	14319440	intron_variant	-	-	1	ARID4B	ENSPPYG00000000098	protein_coding	ENSPPYT00000000106	-
chr1	14319607	intron_variant	-	-	1	ARID4B	ENSPPYG00000000098	protein_coding	ENSPPYT00000000106	-
chr1	14320173	intron_variant	-	-	1	ARID4B	ENSPPYG00000000098	protein_coding	ENSPPYT00000000106	-
chr1	14320232	intron_variant	-	-	1	ARID4B	ENSPPYG00000000098	protein_coding	ENSPPYT00000000106	-
chr1	14320526	intron_variant	-	-	1	ARID4B	ENSPPYG00000000098	protein_coding	ENSPPYT00000000106	-
chr1	14321845	intron_variant	-	-	1	ARID4B	ENSPPYG00000000098	protein_coding	ENSPPYT00000000106	-
chr1	14322076	intron_variant	-	-	1	ARID4B	ENSPPYG00000000098	protein_coding	ENSPPYT00000000106	-
chr1	14322852	intron_variant	-	-	1	ARID4B	ENSPPYG00000000098	protein_coding	ENSPPYT00000000106	-
chr1	14322871	intron_variant	-	-	1	ARID4B	ENSPPYG00000000098	protein_coding	ENSPPYT00000000106	-
chr1	14322952	intron_variant	-	-	1	ARID4B	ENSPPYG00000000098	protein_coding	ENSPPYT00000000106	-
chr1	14323045	intron_variant	-	-	1	ARID4B	ENSPPYG00000000098	protein_coding	ENSPPYT00000000106	-
chr1	14323063	intron_variant	-	-	1	ARID4B	ENSPPYG00000000098	protein_coding	ENSPPYT00000000106	-
chr1	14323888	intron_variant	-	-	1	ARID4B	ENSPPYG00000000098	protein_coding	ENSPPYT00000000106	-
chr1	14324529	intron_variant	-	-	1	ARID4B	ENSPPYG00000000098	protein_coding	ENSPPYT00000000106	-
chr1	14325820	intron_variant	-	-	1	ARID4B	ENSPPYG00000000098	protein_coding	ENSPPYT00000000106	-
chr1	14325924	intron_variant	-	-	1	ARID4B	ENSPPYG00000000098	protein_coding	ENSPPYT00000000106	-
chr1	14326140	intron_variant	-	-	1	ARID4B	ENSPPYG00000000098	protein_coding	ENSPPYT00000000106	-
chr1	14326633	intron_variant	-	-	1	ARID4B	ENSPPYG00000000098	protein_coding	ENSPPYT00000000106	-
chr1	14327123	intron_variant	-	-	1	ARID4B	ENSPPYG00000000098	protein_coding	ENSPPYT00000000106	-
chr1	14327229	intron_variant	-	-	1	ARID4B	ENSPPYG00000000098	protein_coding	ENSPPYT00000000106	-
chr1	14327253	intron_variant	-	-	1	ARID4B	ENSPPYG00000000098	protein_coding	ENSPPYT00000000106	-
chr1	14327288	intron_variant	-	-	1	ARID4B	ENSPPYG00000000098	protein_coding	ENSPPYT00000000106	-
chr1	14327615	intron_variant	-	-	1	ARID4B	ENSPPYG00000000098	protein_coding	ENSPPYT00000000106	-
chr1	14328123	intron_variant	-	-	1	ARID4B	ENSPPYG00000000098	protein_coding	ENSPPYT00000000106	-
chr1	14328261	intron_variant	-	-	1	ARID4B	ENSPPYG00000000098	protein_coding	ENSPPYT00000000106	-
chr1	14328601	intron_variant	-	-	1	ARID4B	ENSPPYG00000000098	protein_coding	ENSPPYT00000000106	-
chr1	14329100	intron_variant	-	-	1	ARID4B	ENSPPYG00000000098	protein_coding	ENSPPYT00000000106	-
chr1	14329557	intron_variant	-	-	1	ARID4B	ENSPPYG00000000098	protein_coding	ENSPPYT00000000106	-
chr1	14329757	intron_variant	-	-	1	ARID4B	ENSPPYG00000000098	protein_coding	ENSPPYT00000000106	-
chr1	14331009	intron_variant	-	-	1	ARID4B	ENSPPYG00000000098	protein_coding	ENSPPYT00000000106	-
chr1	14331036	intron_variant	-	-	1	ARID4B	ENSPPYG00000000098	protein_coding	ENSPPYT00000000106	-
chr1	14331464	intron_variant	-	-	1	ARID4B	ENSPPYG00000000098	protein_coding	ENSPPYT00000000106	-
chr1	14331508	intron_variant	-	-	1	ARID4B	ENSPPYG00000000098	protein_coding	ENSPPYT00000000106	-
chr1	14331515	intron_variant	-	-	1	ARID4B	ENSPPYG00000000098	protein_coding	ENSPPYT00000000106	-
chr1	14332568	intron_variant	-	-	1	ARID4B	ENSPPYG00000000098	protein_coding	ENSPPYT00000000106	-
chr1	14332845	intron_variant	-	-	1	ARID4B	ENSPPYG00000000098	protein_coding	ENSPPYT00000000106	-
chr1	14333488	intron_variant	-	-	1	ARID4B	ENSPPYG00000000098	protein_coding	ENSPPYT00000000106	-
chr1	14333572	intron_variant	-	-	1	ARID4B	ENSPPYG00000000098	protein_coding	ENSPPYT00000000106	-
chr1	14333667	intron_variant	-	-	1	ARID4B	ENSPPYG00000000098	protein_coding	ENSPPYT00000000106	-
chr1	14333694	intron_variant	-	-	1	ARID4B	ENSPPYG00000000098	protein_coding	ENSPPYT00000000106	-
chr1	14333900	intron_variant	-	-	1	ARID4B	ENSPPYG00000000098	protein_coding	ENSPPYT00000000106	-
chr1	14333990	intron_variant	-	-	1	ARID4B	ENSPPYG00000000098	protein_coding	ENSPPYT00000000106	-
chr1	14334085	intron_variant	-	-	1	ARID4B	ENSPPYG00000000098	protein_coding	ENSPPYT00000000106	-
chr1	14334273	intron_variant	-	-	1	ARID4B	ENSPPYG00000000098	protein_coding	ENSPPYT00000000106	-
chr1	14334295	intron_variant	-	-	1	ARID4B	ENSPPYG00000000098	protein_coding	ENSPPYT00000000106	-
chr1	14334938	intron_variant	-	-	1	ARID4B	ENSPPYG00000000098	protein_coding	ENSPPYT00000000106	-
chr1	14335017	intron_variant	-	-	1	ARID4B	ENSPPYG00000000098	protein_coding	ENSPPYT00000000106	-
chr1	14335184	intron_variant	-	-	1	ARID4B	ENSPPYG00000000098	protein_coding	ENSPPYT00000000106	-
chr1	14335240	intron_variant	-	-	1	ARID4B	ENSPPYG00000000098	protein_coding	ENSPPYT00000000106	-
chr1	14335584	intron_variant	-	-	1	ARID4B	ENSPPYG00000000098	protein_coding	ENSPPYT00000000106	-
chr1	14335972	intron_variant	-	-	1	ARID4B	ENSPPYG00000000098	protein_coding	ENSPPYT00000000106	-
chr1	14336209	intron_variant	-	-	1	ARID4B	ENSPPYG00000000098	protein_coding	ENSPPYT00000000106	-
chr1	14336216	intron_variant	-	-	1	ARID4B	ENSPPYG00000000098	protein_coding	ENSPPYT00000000106	-
chr1	14336503	synonymous_variant	K	aaA/aaG	1	ARID4B	ENSPPYG00000000098	protein_coding	ENSPPYT00000000106	-
chr1	14336583	intron_variant	-	-	1	ARID4B	ENSPPYG00000000098	protein_coding	ENSPPYT00000000106	-
chr1	14337072	intron_variant	-	-	1	ARID4B	ENSPPYG00000000098	protein_coding	ENSPPYT00000000106	-
chr1	14337394	intron_variant	-	-	1	ARID4B	ENSPPYG00000000098	protein_coding	ENSPPYT00000000106	-
chr1	14337427	intron_variant	-	-	1	ARID4B	ENSPPYG00000000098	protein_coding	ENSPPYT00000000106	-
chr1	14338170	intron_variant	-	-	1	ARID4B	ENSPPYG00000000098	protein_coding	ENSPPYT00000000106	-
chr1	14339131	intron_variant	-	-	1	ARID4B	ENSPPYG00000000098	protein_coding	ENSPPYT00000000106	-
chr1	14339312	intron_variant	-	-	1	ARID4B	ENSPPYG00000000098	protein_coding	ENSPPYT00000000106	-
chr1	14339519	intron_variant	-	-	1	ARID4B	ENSPPYG00000000098	protein_coding	ENSPPYT00000000106	-
chr1	14339636	intron_variant	-	-	1	ARID4B	ENSPPYG00000000098	protein_coding	ENSPPYT00000000106	-
chr1	14339708	intron_variant	-	-	1	ARID4B	ENSPPYG00000000098	protein_coding	ENSPPYT00000000106	-
chr1	14339800	intron_variant	-	-	1	ARID4B	ENSPPYG00000000098	protein_coding	ENSPPYT00000000106	-
chr1	14339875	intron_variant	-	-	1	ARID4B	ENSPPYG00000000098	protein_coding	ENSPPYT00000000106	-
chr1	14339885	intron_variant	-	-	1	ARID4B	ENSPPYG00000000098	protein_coding	ENSPPYT00000000106	-
chr1	14339968	intron_variant	-	-	1	ARID4B	ENSPPYG00000000098	protein_coding	ENSPPYT00000000106	-
chr1	14340506	intron_variant	-	-	1	ARID4B	ENSPPYG00000000098	protein_coding	ENSPPYT00000000106	-
chr1	14340702	intron_variant	-	-	1	ARID4B	ENSPPYG00000000098	protein_coding	ENSPPYT00000000106	-
chr1	14340970	intron_variant	-	-	1	ARID4B	ENSPPYG00000000098	protein_coding	ENSPPYT00000000106	-
chr1	14341305	intron_variant	-	-	1	ARID4B	ENSPPYG00000000098	protein_coding	ENSPPYT00000000106	-
chr1	14341785	intron_variant	-	-	1	ARID4B	ENSPPYG00000000098	protein_coding	ENSPPYT00000000106	-
chr1	14341918	intron_variant	-	-	1	ARID4B	ENSPPYG00000000098	protein_coding	ENSPPYT00000000106	-
chr1	14342042	intron_variant	-	-	1	ARID4B	ENSPPYG00000000098	protein_coding	ENSPPYT00000000106	-
chr1	14342058	intron_variant	-	-	1	ARID4B	ENSPPYG00000000098	protein_coding	ENSPPYT00000000106	-
chr1	14342388	intron_variant	-	-	1	ARID4B	ENSPPYG00000000098	protein_coding	ENSPPYT00000000106	-
chr1	14342800	intron_variant	-	-	1	ARID4B	ENSPPYG00000000098	protein_coding	ENSPPYT00000000106	-
chr1	14342905	intron_variant	-	-	1	ARID4B	ENSPPYG00000000098	protein_coding	ENSPPYT00000000106	-
chr1	14343092	intron_variant	-	-	1	ARID4B	ENSPPYG00000000098	protein_coding	ENSPPYT00000000106	-
chr1	14343867	intron_variant	-	-	1	ARID4B	ENSPPYG00000000098	protein_coding	ENSPPYT00000000106	-
chr1	14343901	intron_variant	-	-	1	ARID4B	ENSPPYG00000000098	protein_coding	ENSPPYT00000000106	-
chr1	14343904	intron_variant	-	-	1	ARID4B	ENSPPYG00000000098	protein_coding	ENSPPYT00000000106	-
chr1	14343951	intron_variant	-	-	1	ARID4B	ENSPPYG00000000098	protein_coding	ENSPPYT00000000106	-
chr1	14344180	intron_variant	-	-	1	ARID4B	ENSPPYG00000000098	protein_coding	ENSPPYT00000000106	-
chr1	14344286	intron_variant	-	-	1	ARID4B	ENSPPYG00000000098	protein_coding	ENSPPYT00000000106	-
chr1	14344346	intron_variant	-	-	1	ARID4B	ENSPPYG00000000098	protein_coding	ENSPPYT00000000106	-
chr1	14345269	intron_variant	-	-	1	ARID4B	ENSPPYG00000000098	protein_coding	ENSPPYT00000000106	-
chr1	14345334	intron_variant	-	-	1	ARID4B	ENSPPYG00000000098	protein_coding	ENSPPYT00000000106	-
chr1	14346009	intron_variant	-	-	1	ARID4B	ENSPPYG00000000098	protein_coding	ENSPPYT00000000106	-
chr1	14346044	intron_variant	-	-	1	ARID4B	ENSPPYG00000000098	protein_coding	ENSPPYT00000000106	-
chr1	14346794	intron_variant	-	-	1	ARID4B	ENSPPYG00000000098	protein_coding	ENSPPYT00000000106	-
chr1	14346875	intron_variant	-	-	1	ARID4B	ENSPPYG00000000098	protein_coding	ENSPPYT00000000106	-
chr1	14346911	intron_variant	-	-	1	ARID4B	ENSPPYG00000000098	protein_coding	ENSPPYT00000000106	-
chr1	14347266	intron_variant	-	-	1	ARID4B	ENSPPYG00000000098	protein_coding	ENSPPYT00000000106	-
chr1	14347303	intron_variant	-	-	1	ARID4B	ENSPPYG00000000098	protein_coding	ENSPPYT00000000106	-
chr1	14347835	intron_variant	-	-	1	ARID4B	ENSPPYG00000000098	protein_coding	ENSPPYT00000000106	-
chr1	14348254	intron_variant	-	-	1	ARID4B	ENSPPYG00000000098	protein_coding	ENSPPYT00000000106	-
chr1	14348472	intron_variant	-	-	1	ARID4B	ENSPPYG00000000098	protein_coding	ENSPPYT00000000106	-
chr1	14348571	intron_variant	-	-	1	ARID4B	ENSPPYG00000000098	protein_coding	ENSPPYT00000000106	-
chr1	14349195	intron_variant	-	-	1	ARID4B	ENSPPYG00000000098	protein_coding	ENSPPYT00000000106	-
chr1	14350048	intron_variant	-	-	1	ARID4B	ENSPPYG00000000098	protein_coding	ENSPPYT00000000106	-
chr1	14350354	intron_variant	-	-	1	ARID4B	ENSPPYG00000000098	protein_coding	ENSPPYT00000000106	-
chr1	14350535	intron_variant	-	-	1	ARID4B	ENSPPYG00000000098	protein_coding	ENSPPYT00000000106	-
chr1	14351122	intron_variant	-	-	1	ARID4B	ENSPPYG00000000098	protein_coding	ENSPPYT00000000106	-
chr1	14351170	intron_variant	-	-	1	ARID4B	ENSPPYG00000000098	protein_coding	ENSPPYT00000000106	-
chr1	14351481	intron_variant	-	-	1	ARID4B	ENSPPYG00000000098	protein_coding	ENSPPYT00000000106	-
chr1	14352218	intron_variant	-	-	1	ARID4B	ENSPPYG00000000098	protein_coding	ENSPPYT00000000106	-
chr1	14352473	intron_variant	-	-	1	ARID4B	ENSPPYG00000000098	protein_coding	ENSPPYT00000000106	-
chr1	14353301	intron_variant	-	-	1	ARID4B	ENSPPYG00000000098	protein_coding	ENSPPYT00000000106	-
chr1	14354107	intron_variant	-	-	1	ARID4B	ENSPPYG00000000098	protein_coding	ENSPPYT00000000106	-
chr1	14355162	intron_variant	-	-	1	ARID4B	ENSPPYG00000000098	protein_coding	ENSPPYT00000000106	-
chr1	14355182	intron_variant	-	-	1	ARID4B	ENSPPYG00000000098	protein_coding	ENSPPYT00000000106	-
chr1	14355858	intron_variant	-	-	1	ARID4B	ENSPPYG00000000098	protein_coding	ENSPPYT00000000106	-
chr1	14356263	intron_variant	-	-	1	ARID4B	ENSPPYG00000000098	protein_coding	ENSPPYT00000000106	-
chr1	14356398	intron_variant	-	-	1	ARID4B	ENSPPYG00000000098	protein_coding	ENSPPYT00000000106	-
chr1	14356988	intron_variant	-	-	1	ARID4B	ENSPPYG00000000098	protein_coding	ENSPPYT00000000106	-
chr1	14357066	intron_variant	-	-	1	ARID4B	ENSPPYG00000000098	protein_coding	ENSPPYT00000000106	-
chr1	14357480	intron_variant	-	-	1	ARID4B	ENSPPYG00000000098	protein_coding	ENSPPYT00000000106	-
chr1	14357628	intron_variant	-	-	1	ARID4B	ENSPPYG00000000098	protein_coding	ENSPPYT00000000106	-
chr1	14357953	intron_variant	-	-	1	ARID4B	ENSPPYG00000000098	protein_coding	ENSPPYT00000000106	-
chr1	14357959	intron_variant	-	-	1	ARID4B	ENSPPYG00000000098	protein_coding	ENSPPYT00000000106	-
chr1	14358182	intron_variant	-	-	1	ARID4B	ENSPPYG00000000098	protein_coding	ENSPPYT00000000106	-
chr1	14358277	intron_variant	-	-	1	ARID4B	ENSPPYG00000000098	protein_coding	ENSPPYT00000000106	-
chr1	14358403	intron_variant	-	-	1	ARID4B	ENSPPYG00000000098	protein_coding	ENSPPYT00000000106	-
chr1	14358448	intron_variant	-	-	1	ARID4B	ENSPPYG00000000098	protein_coding	ENSPPYT00000000106	-
chr1	14358682	intron_variant	-	-	1	ARID4B	ENSPPYG00000000098	protein_coding	ENSPPYT00000000106	-
chr1	14358945	intron_variant	-	-	1	ARID4B	ENSPPYG00000000098	protein_coding	ENSPPYT00000000106	-
chr1	14358996	intron_variant	-	-	1	ARID4B	ENSPPYG00000000098	protein_coding	ENSPPYT00000000106	-
chr1	14359180	intron_variant	-	-	1	ARID4B	ENSPPYG00000000098	protein_coding	ENSPPYT00000000106	-
chr1	14360531	intron_variant	-	-	1	ARID4B	ENSPPYG00000000098	protein_coding	ENSPPYT00000000106	-
chr1	14360547	intron_variant	-	-	1	ARID4B	ENSPPYG00000000098	protein_coding	ENSPPYT00000000106	-
chr1	14360980	intron_variant	-	-	1	ARID4B	ENSPPYG00000000098	protein_coding	ENSPPYT00000000106	-
chr1	14361189	intron_variant	-	-	1	ARID4B	ENSPPYG00000000098	protein_coding	ENSPPYT00000000106	-
chr1	14361411	intron_variant	-	-	1	ARID4B	ENSPPYG00000000098	protein_coding	ENSPPYT00000000106	-
chr1	14361834	intron_variant	-	-	1	ARID4B	ENSPPYG00000000098	protein_coding	ENSPPYT00000000106	-
chr1	14362042	intron_variant	-	-	1	ARID4B	ENSPPYG00000000098	protein_coding	ENSPPYT00000000106	-
chr1	14362410	intron_variant	-	-	1	ARID4B	ENSPPYG00000000098	protein_coding	ENSPPYT00000000106	-
chr1	14363443	intron_variant	-	-	1	ARID4B	ENSPPYG00000000098	protein_coding	ENSPPYT00000000106	-
chr1	14363507	intron_variant	-	-	1	ARID4B	ENSPPYG00000000098	protein_coding	ENSPPYT00000000106	-
chr1	14363591	intron_variant	-	-	1	ARID4B	ENSPPYG00000000098	protein_coding	ENSPPYT00000000106	-
chr1	14364183	intron_variant	-	-	1	ARID4B	ENSPPYG00000000098	protein_coding	ENSPPYT00000000106	-
chr1	14365125	intron_variant	-	-	1	ARID4B	ENSPPYG00000000098	protein_coding	ENSPPYT00000000106	-
chr1	14365141	intron_variant	-	-	1	ARID4B	ENSPPYG00000000098	protein_coding	ENSPPYT00000000106	-
chr1	14365218	intron_variant	-	-	1	ARID4B	ENSPPYG00000000098	protein_coding	ENSPPYT00000000106	-
chr1	14365651	intron_variant	-	-	1	ARID4B	ENSPPYG00000000098	protein_coding	ENSPPYT00000000106	-
chr1	14365808	intron_variant	-	-	1	ARID4B	ENSPPYG00000000098	protein_coding	ENSPPYT00000000106	-
chr1	14366667	intron_variant	-	-	1	ARID4B	ENSPPYG00000000098	protein_coding	ENSPPYT00000000106	-
chr1	14366713	intron_variant	-	-	1	ARID4B	ENSPPYG00000000098	protein_coding	ENSPPYT00000000106	-
chr1	14367320	intron_variant	-	-	1	ARID4B	ENSPPYG00000000098	protein_coding	ENSPPYT00000000106	-
chr1	14367328	intron_variant	-	-	1	ARID4B	ENSPPYG00000000098	protein_coding	ENSPPYT00000000106	-
chr1	14367452	intron_variant	-	-	1	ARID4B	ENSPPYG00000000098	protein_coding	ENSPPYT00000000106	-
chr1	14367513	intron_variant	-	-	1	ARID4B	ENSPPYG00000000098	protein_coding	ENSPPYT00000000106	-
chr1	14367744	intron_variant	-	-	1	ARID4B	ENSPPYG00000000098	protein_coding	ENSPPYT00000000106	-
chr1	14368375	intron_variant	-	-	1	ARID4B	ENSPPYG00000000098	protein_coding	ENSPPYT00000000106	-
chr1	14368470	intron_variant	-	-	1	ARID4B	ENSPPYG00000000098	protein_coding	ENSPPYT00000000106	-
chr1	14369141	intron_variant	-	-	1	ARID4B	ENSPPYG00000000098	protein_coding	ENSPPYT00000000106	-
chr1	14369467	intron_variant	-	-	1	ARID4B	ENSPPYG00000000098	protein_coding	ENSPPYT00000000106	-
chr1	14369772	intron_variant	-	-	1	ARID4B	ENSPPYG00000000098	protein_coding	ENSPPYT00000000106	-
chr1	14370407	intron_variant	-	-	1	ARID4B	ENSPPYG00000000098	protein_coding	ENSPPYT00000000106	-
chr1	14370552	intron_variant	-	-	1	ARID4B	ENSPPYG00000000098	protein_coding	ENSPPYT00000000106	-
chr1	14371272	intron_variant	-	-	1	ARID4B	ENSPPYG00000000098	protein_coding	ENSPPYT00000000106	-
chr1	14371291	intron_variant	-	-	1	ARID4B	ENSPPYG00000000098	protein_coding	ENSPPYT00000000106	-
chr1	14371310	intron_variant	-	-	1	ARID4B	ENSPPYG00000000098	protein_coding	ENSPPYT00000000106	-
chr1	14371314	intron_variant	-	-	1	ARID4B	ENSPPYG00000000098	protein_coding	ENSPPYT00000000106	-
chr1	14371559	intron_variant	-	-	1	ARID4B	ENSPPYG00000000098	protein_coding	ENSPPYT00000000106	-
chr1	14371650	intron_variant	-	-	1	ARID4B	ENSPPYG00000000098	protein_coding	ENSPPYT00000000106	-
chr1	14371693	intron_variant	-	-	1	ARID4B	ENSPPYG00000000098	protein_coding	ENSPPYT00000000106	-
chr1	14371915	intron_variant	-	-	1	ARID4B	ENSPPYG00000000098	protein_coding	ENSPPYT00000000106	-
chr1	14371937	intron_variant	-	-	1	ARID4B	ENSPPYG00000000098	protein_coding	ENSPPYT00000000106	-
chr1	14371962	intron_variant	-	-	1	ARID4B	ENSPPYG00000000098	protein_coding	ENSPPYT00000000106	-
chr1	14372267	intron_variant	-	-	1	ARID4B	ENSPPYG00000000098	protein_coding	ENSPPYT00000000106	-
chr1	14372386	intron_variant	-	-	1	ARID4B	ENSPPYG00000000098	protein_coding	ENSPPYT00000000106	-
chr1	14373042	intron_variant	-	-	1	ARID4B	ENSPPYG00000000098	protein_coding	ENSPPYT00000000106	-
chr1	14373578	intron_variant	-	-	1	ARID4B	ENSPPYG00000000098	protein_coding	ENSPPYT00000000106	-
chr1	14373716	intron_variant	-	-	1	ARID4B	ENSPPYG00000000098	protein_coding	ENSPPYT00000000106	-
chr1	14374268	intron_variant	-	-	1	ARID4B	ENSPPYG00000000098	protein_coding	ENSPPYT00000000106	-
chr1	14374392	intron_variant	-	-	1	ARID4B	ENSPPYG00000000098	protein_coding	ENSPPYT00000000106	-
chr1	14374468	intron_variant	-	-	1	ARID4B	ENSPPYG00000000098	protein_coding	ENSPPYT00000000106	-
chr1	14374774	intron_variant	-	-	1	ARID4B	ENSPPYG00000000098	protein_coding	ENSPPYT00000000106	-
chr1	14375366	intron_variant	-	-	1	ARID4B	ENSPPYG00000000098	protein_coding	ENSPPYT00000000106	-
chr1	14375577	intron_variant	-	-	1	ARID4B	ENSPPYG00000000098	protein_coding	ENSPPYT00000000106	-
chr1	14376027	intron_variant	-	-	1	ARID4B	ENSPPYG00000000098	protein_coding	ENSPPYT00000000106	-
chr1	14376334	intron_variant	-	-	1	ARID4B	ENSPPYG00000000098	protein_coding	ENSPPYT00000000106	-
chr1	14376370	intron_variant	-	-	1	ARID4B	ENSPPYG00000000098	protein_coding	ENSPPYT00000000106	-
chr1	14376504	intron_variant	-	-	1	ARID4B	ENSPPYG00000000098	protein_coding	ENSPPYT00000000106	-
chr1	14377404	intron_variant	-	-	1	ARID4B	ENSPPYG00000000098	protein_coding	ENSPPYT00000000106	-
chr1	14377673	intron_variant	-	-	1	ARID4B	ENSPPYG00000000098	protein_coding	ENSPPYT00000000106	-
chr1	14377769	intron_variant	-	-	1	ARID4B	ENSPPYG00000000098	protein_coding	ENSPPYT00000000106	-
chr1	14377774	intron_variant	-	-	1	ARID4B	ENSPPYG00000000098	protein_coding	ENSPPYT00000000106	-
chr1	14378080	intron_variant	-	-	1	ARID4B	ENSPPYG00000000098	protein_coding	ENSPPYT00000000106	-
chr1	14378135	intron_variant	-	-	1	ARID4B	ENSPPYG00000000098	protein_coding	ENSPPYT00000000106	-
chr1	14378141	intron_variant	-	-	1	ARID4B	ENSPPYG00000000098	protein_coding	ENSPPYT00000000106	-
chr1	14378661	intron_variant	-	-	1	ARID4B	ENSPPYG00000000098	protein_coding	ENSPPYT00000000106	-
chr1	14378743	intron_variant	-	-	1	ARID4B	ENSPPYG00000000098	protein_coding	ENSPPYT00000000106	-
chr1	14379129	intron_variant	-	-	1	ARID4B	ENSPPYG00000000098	protein_coding	ENSPPYT00000000106	-
chr1	14379665	intron_variant	-	-	1	ARID4B	ENSPPYG00000000098	protein_coding	ENSPPYT00000000106	-
chr1	14379892	intron_variant	-	-	1	ARID4B	ENSPPYG00000000098	protein_coding	ENSPPYT00000000106	-
chr1	14379916	intron_variant	-	-	1	ARID4B	ENSPPYG00000000098	protein_coding	ENSPPYT00000000106	-
chr1	14379924	intron_variant	-	-	1	ARID4B	ENSPPYG00000000098	protein_coding	ENSPPYT00000000106	-
chr1	14380056	intron_variant	-	-	1	ARID4B	ENSPPYG00000000098	protein_coding	ENSPPYT00000000106	-
chr1	14380173	intron_variant	-	-	1	ARID4B	ENSPPYG00000000098	protein_coding	ENSPPYT00000000106	-
chr1	14380584	intron_variant	-	-	1	ARID4B	ENSPPYG00000000098	protein_coding	ENSPPYT00000000106	-
chr1	14380989	intron_variant	-	-	1	ARID4B	ENSPPYG00000000098	protein_coding	ENSPPYT00000000106	-
chr1	14381169	intron_variant	-	-	1	ARID4B	ENSPPYG00000000098	protein_coding	ENSPPYT00000000106	-
chr1	14381201	intron_variant	-	-	1	ARID4B	ENSPPYG00000000098	protein_coding	ENSPPYT00000000106	-
chr1	14381373	intron_variant	-	-	1	ARID4B	ENSPPYG00000000098	protein_coding	ENSPPYT00000000106	-
chr1	14382120	intron_variant	-	-	1	ARID4B	ENSPPYG00000000098	protein_coding	ENSPPYT00000000106	-
chr1	14382497	intron_variant	-	-	1	ARID4B	ENSPPYG00000000098	protein_coding	ENSPPYT00000000106	-
chr1	14382689	intron_variant	-	-	1	ARID4B	ENSPPYG00000000098	protein_coding	ENSPPYT00000000106	-
chr1	14382783	intron_variant	-	-	1	ARID4B	ENSPPYG00000000098	protein_coding	ENSPPYT00000000106	-
chr1	14383138	intron_variant	-	-	1	ARID4B	ENSPPYG00000000098	protein_coding	ENSPPYT00000000106	-
chr1	14383605	intron_variant	-	-	1	ARID4B	ENSPPYG00000000098	protein_coding	ENSPPYT00000000106	-
chr1	14383807	intron_variant	-	-	1	ARID4B	ENSPPYG00000000098	protein_coding	ENSPPYT00000000106	-
chr1	14383835	intron_variant	-	-	1	ARID4B	ENSPPYG00000000098	protein_coding	ENSPPYT00000000106	-
chr1	14383885	intron_variant	-	-	1	ARID4B	ENSPPYG00000000098	protein_coding	ENSPPYT00000000106	-
chr1	14383959	intron_variant	-	-	1	ARID4B	ENSPPYG00000000098	protein_coding	ENSPPYT00000000106	-
chr1	14384016	intron_variant	-	-	1	ARID4B	ENSPPYG00000000098	protein_coding	ENSPPYT00000000106	-
chr1	14384049	intron_variant	-	-	1	ARID4B	ENSPPYG00000000098	protein_coding	ENSPPYT00000000106	-
chr1	14384319	intron_variant	-	-	1	ARID4B	ENSPPYG00000000098	protein_coding	ENSPPYT00000000106	-
chr1	14384320	intron_variant	-	-	1	ARID4B	ENSPPYG00000000098	protein_coding	ENSPPYT00000000106	-
chr1	14384321	intron_variant	-	-	1	ARID4B	ENSPPYG00000000098	protein_coding	ENSPPYT00000000106	-
chr1	14385402	intron_variant	-	-	1	ARID4B	ENSPPYG00000000098	protein_coding	ENSPPYT00000000106	-
chr1	14385428	intron_variant	-	-	1	ARID4B	ENSPPYG00000000098	protein_coding	ENSPPYT00000000106	-
chr1	14385783	intron_variant	-	-	1	ARID4B	ENSPPYG00000000098	protein_coding	ENSPPYT00000000106	-
chr1	14387460	intron_variant	-	-	1	ARID4B	ENSPPYG00000000098	protein_coding	ENSPPYT00000000106	-
chr1	14388104	intron_variant	-	-	1	ARID4B	ENSPPYG00000000098	protein_coding	ENSPPYT00000000106	-
chr1	14388525	intron_variant	-	-	1	ARID4B	ENSPPYG00000000098	protein_coding	ENSPPYT00000000106	-
chr1	14388582	intron_variant	-	-	1	ARID4B	ENSPPYG00000000098	protein_coding	ENSPPYT00000000106	-
chr1	14388626	intron_variant	-	-	1	ARID4B	ENSPPYG00000000098	protein_coding	ENSPPYT00000000106	-
chr1	14388925	intron_variant	-	-	1	ARID4B	ENSPPYG00000000098	protein_coding	ENSPPYT00000000106	-
chr1	14389432	intron_variant	-	-	1	ARID4B	ENSPPYG00000000098	protein_coding	ENSPPYT00000000106	-
chr1	14389958	intron_variant	-	-	1	ARID4B	ENSPPYG00000000098	protein_coding	ENSPPYT00000000106	-
chr1	14392865	intron_variant	-	-	1	ARID4B	ENSPPYG00000000098	protein_coding	ENSPPYT00000000106	-
chr1	14392977	intron_variant	-	-	1	ARID4B	ENSPPYG00000000098	protein_coding	ENSPPYT00000000106	-
chr1	14394758	intron_variant	-	-	1	ARID4B	ENSPPYG00000000098	protein_coding	ENSPPYT00000000106	-
chr1	14396048	intron_variant	-	-	1	ARID4B	ENSPPYG00000000098	protein_coding	ENSPPYT00000000106	-
chr1	14396342	intron_variant	-	-	1	ARID4B	ENSPPYG00000000098	protein_coding	ENSPPYT00000000106	-
chr1	14396522	intron_variant	-	-	1	ARID4B	ENSPPYG00000000098	protein_coding	ENSPPYT00000000106	-
chr1	14396541	intron_variant	-	-	1	ARID4B	ENSPPYG00000000098	protein_coding	ENSPPYT00000000106	-
chr1	14397307	intron_variant	-	-	1	ARID4B	ENSPPYG00000000098	protein_coding	ENSPPYT00000000106	-
chr1	14397635	intron_variant	-	-	1	ARID4B	ENSPPYG00000000098	protein_coding	ENSPPYT00000000106	-
chr1	14399564	intron_variant	-	-	1	ARID4B	ENSPPYG00000000098	protein_coding	ENSPPYT00000000106	-
chr1	14399608	intron_variant	-	-	1	ARID4B	ENSPPYG00000000098	protein_coding	ENSPPYT00000000106	-
chr1	14399809	intron_variant	-	-	1	ARID4B	ENSPPYG00000000098	protein_coding	ENSPPYT00000000106	-
chr1	14399897	intron_variant	-	-	1	ARID4B	ENSPPYG00000000098	protein_coding	ENSPPYT00000000106	-
chr1	14400644	3_prime_UTR_variant	-	-	1	ARID4B	ENSPPYG00000000098	protein_coding	ENSPPYT00000000106	-
chr1	14401563	3_prime_UTR_variant	-	-	1	ARID4B	ENSPPYG00000000098	protein_coding	ENSPPYT00000000106	-
chr1	14402306	downstream_gene_variant	-	-	1	ARID4B	ENSPPYG00000000098	protein_coding	ENSPPYT00000000106	571
chr1	14402357	downstream_gene_variant	-	-	1	ARID4B	ENSPPYG00000000098	protein_coding	ENSPPYT00000000106	622
chr1	14402842	downstream_gene_variant	-	-	1	ARID4B	ENSPPYG00000000098	protein_coding	ENSPPYT00000000106	1107
chr1	14402842	upstream_gene_variant	-	-	1	RBM34	ENSPPYG00000029513	protein_coding	ENSPPYT00000032980	4665
chr1	14402995	downstream_gene_variant	-	-	1	ARID4B	ENSPPYG00000000098	protein_coding	ENSPPYT00000000106	1260
chr1	14402995	upstream_gene_variant	-	-	1	RBM34	ENSPPYG00000029513	protein_coding	ENSPPYT00000032980	4512
chr1	14403257	downstream_gene_variant	-	-	1	ARID4B	ENSPPYG00000000098	protein_coding	ENSPPYT00000000106	1522
chr1	14403257	upstream_gene_variant	-	-	1	RBM34	ENSPPYG00000029513	protein_coding	ENSPPYT00000032980	4250
chr1	14403667	downstream_gene_variant	-	-	1	ARID4B	ENSPPYG00000000098	protein_coding	ENSPPYT00000000106	1932
chr1	14403667	upstream_gene_variant	-	-	1	RBM34	ENSPPYG00000029513	protein_coding	ENSPPYT00000032980	3840
chr1	14403844	downstream_gene_variant	-	-	1	ARID4B	ENSPPYG00000000098	protein_coding	ENSPPYT00000000106	2109
chr1	14403844	upstream_gene_variant	-	-	1	RBM34	ENSPPYG00000029513	protein_coding	ENSPPYT00000032980	3663
chr1	14405199	downstream_gene_variant	-	-	1	ARID4B	ENSPPYG00000000098	protein_coding	ENSPPYT00000000106	3464
chr1	14405199	upstream_gene_variant	-	-	1	RBM34	ENSPPYG00000029513	protein_coding	ENSPPYT00000032980	2308
chr1	14405509	downstream_gene_variant	-	-	1	ARID4B	ENSPPYG00000000098	protein_coding	ENSPPYT00000000106	3774
chr1	14405509	upstream_gene_variant	-	-	1	RBM34	ENSPPYG00000029513	protein_coding	ENSPPYT00000032980	1998
chr1	14405891	downstream_gene_variant	-	-	1	ARID4B	ENSPPYG00000000098	protein_coding	ENSPPYT00000000106	4156
chr1	14405891	upstream_gene_variant	-	-	1	RBM34	ENSPPYG00000029513	protein_coding	ENSPPYT00000032980	1616
chr1	14406154	downstream_gene_variant	-	-	1	ARID4B	ENSPPYG00000000098	protein_coding	ENSPPYT00000000106	4419
chr1	14406154	upstream_gene_variant	-	-	1	RBM34	ENSPPYG00000029513	protein_coding	ENSPPYT00000032980	1353
chr1	14406562	downstream_gene_variant	-	-	1	ARID4B	ENSPPYG00000000098	protein_coding	ENSPPYT00000000106	4827
chr1	14406562	upstream_gene_variant	-	-	1	RBM34	ENSPPYG00000029513	protein_coding	ENSPPYT00000032980	945
chr1	14406844	upstream_gene_variant	-	-	1	RBM34	ENSPPYG00000029513	protein_coding	ENSPPYT00000032980	663
chr1	14407145	upstream_gene_variant	-	-	1	RBM34	ENSPPYG00000029513	protein_coding	ENSPPYT00000032980	362
chr1	14408071	intron_variant	-	-	1	RBM34	ENSPPYG00000029513	protein_coding	ENSPPYT00000032980	-
chr1	14410271	intron_variant	-	-	1	RBM34	ENSPPYG00000029513	protein_coding	ENSPPYT00000032980	-
chr1	14411373	intron_variant	-	-	1	RBM34	ENSPPYG00000029513	protein_coding	ENSPPYT00000032980	-
chr1	14413024	intron_variant	-	-	1	RBM34	ENSPPYG00000029513	protein_coding	ENSPPYT00000032980	-
chr1	14414492	intron_variant	-	-	1	RBM34	ENSPPYG00000029513	protein_coding	ENSPPYT00000032980	-
chr1	14414507	intron_variant	-	-	1	RBM34	ENSPPYG00000029513	protein_coding	ENSPPYT00000032980	-
chr1	14416812	intron_variant	-	-	1	RBM34	ENSPPYG00000029513	protein_coding	ENSPPYT00000032980	-
chr1	14417272	intron_variant	-	-	1	RBM34	ENSPPYG00000029513	protein_coding	ENSPPYT00000032980	-
chr1	14417331	intron_variant	-	-	1	RBM34	ENSPPYG00000029513	protein_coding	ENSPPYT00000032980	-
chr1	14420149	intron_variant	-	-	1	RBM34	ENSPPYG00000029513	protein_coding	ENSPPYT00000032980	-
chr1	14422196	intron_variant	-	-	1	RBM34	ENSPPYG00000029513	protein_coding	ENSPPYT00000032980	-
chr1	14431019	intron_variant	-	-	1	RBM34	ENSPPYG00000029513	protein_coding	ENSPPYT00000032980	-
chr1	14432419	synonymous_variant	A	gcC/gcT	1	RBM34	ENSPPYG00000029513	protein_coding	ENSPPYT00000032980	-
chr1	14436786	upstream_gene_variant	-	-	1	SNORA14	ENSPPYG00000022930	snoRNA	ENSPPYT00000026409	3433
chr1	14436786	upstream_gene_variant	-	-	1	TOMM20%3B	ENSPPYG00000000099	protein_coding	ENSPPYT00000000107	2430
chr1	14436786	3_prime_UTR_variant	-	-	1	RBM34	ENSPPYG00000029513	protein_coding	ENSPPYT00000032980	-
chr1	14437831	upstream_gene_variant	-	-	1	SNORA14	ENSPPYG00000022930	snoRNA	ENSPPYT00000026409	2388
chr1	14437831	upstream_gene_variant	-	-	1	TOMM20%3B	ENSPPYG00000000099	protein_coding	ENSPPYT00000000107	1385
chr1	14437831	downstream_gene_variant	-	-	1	RBM34	ENSPPYG00000029513	protein_coding	ENSPPYT00000032980	749
chr1	14437844	upstream_gene_variant	-	-	1	SNORA14	ENSPPYG00000022930	snoRNA	ENSPPYT00000026409	2375
chr1	14437844	upstream_gene_variant	-	-	1	TOMM20%3B	ENSPPYG00000000099	protein_coding	ENSPPYT00000000107	1372
chr1	14437844	downstream_gene_variant	-	-	1	RBM34	ENSPPYG00000029513	protein_coding	ENSPPYT00000032980	762
chr1	14438005	upstream_gene_variant	-	-	1	SNORA14	ENSPPYG00000022930	snoRNA	ENSPPYT00000026409	2214
chr1	14438005	upstream_gene_variant	-	-	1	TOMM20%3B	ENSPPYG00000000099	protein_coding	ENSPPYT00000000107	1211
chr1	14438005	downstream_gene_variant	-	-	1	RBM34	ENSPPYG00000029513	protein_coding	ENSPPYT00000032980	923
chr1	14438579	upstream_gene_variant	-	-	1	SNORA14	ENSPPYG00000022930	snoRNA	ENSPPYT00000026409	1640
chr1	14438579	upstream_gene_variant	-	-	1	TOMM20%3B	ENSPPYG00000000099	protein_coding	ENSPPYT00000000107	637
chr1	14438579	downstream_gene_variant	-	-	1	RBM34	ENSPPYG00000029513	protein_coding	ENSPPYT00000032980	1497
chr1	14442350	downstream_gene_variant	-	-	1	SNORA14	ENSPPYG00000022930	snoRNA	ENSPPYT00000026409	1997
chr1	14442350	intron_variant	-	-	1	TOMM20%3B	ENSPPYG00000000099	protein_coding	ENSPPYT00000000107	-
chr1	14442459	downstream_gene_variant	-	-	1	SNORA14	ENSPPYG00000022930	snoRNA	ENSPPYT00000026409	2106
chr1	14442459	intron_variant	-	-	1	TOMM20%3B	ENSPPYG00000000099	protein_coding	ENSPPYT00000000107	-
chr1	14453246	intron_variant	-	-	1	TOMM20%3B	ENSPPYG00000000099	protein_coding	ENSPPYT00000000107	-
chr1	14454030	intron_variant	-	-	1	TOMM20%3B	ENSPPYG00000000099	protein_coding	ENSPPYT00000000107	-
chr1	14486085	intergenic_variant	-	-	-	-	-	-	-	-
chr1	14860230	intergenic_variant	-	-	-	-	-	-	-	-
chr1	14860269	intergenic_variant	-	-	-	-	-	-	-	-
chr1	15043998	intergenic_variant	-	-	-	-	-	-	-	-
chr1	15083860	intergenic_variant	-	-	-	-	-	-	-	-
chr1	15859861	intergenic_variant	-	-	-	-	-	-	-	-
chr1	16224295	intergenic_variant	-	-	-	-	-	-	-	-
chr1	16224339	intergenic_variant	-	-	-	-	-	-	-	-
chr1	16224851	intergenic_variant	-	-	-	-	-	-	-	-
chr1	16225010	intergenic_variant	-	-	-	-	-	-	-	-
chr1	16225109	intergenic_variant	-	-	-	-	-	-	-	-
chr1	16225539	intergenic_variant	-	-	-	-	-	-	-	-
chr1	16225715	intergenic_variant	-	-	-	-	-	-	-	-
chr1	16226667	intergenic_variant	-	-	-	-	-	-	-	-
chr1	16226724	intergenic_variant	-	-	-	-	-	-	-	-
chr1	16226747	intergenic_variant	-	-	-	-	-	-	-	-
chr1	16227238	intergenic_variant	-	-	-	-	-	-	-	-
chr1	16227265	intergenic_variant	-	-	-	-	-	-	-	-
chr1	16227458	intergenic_variant	-	-	-	-	-	-	-	-
chr1	16228240	intergenic_variant	-	-	-	-	-	-	-	-
chr1	16228282	intergenic_variant	-	-	-	-	-	-	-	-
chr1	16228846	intergenic_variant	-	-	-	-	-	-	-	-
chr1	16230399	intergenic_variant	-	-	-	-	-	-	-	-
chr1	16232015	intergenic_variant	-	-	-	-	-	-	-	-
chr1	16233402	intergenic_variant	-	-	-	-	-	-	-	-
chr1	16246438	upstream_gene_variant	-	-	1	U4	ENSPPYG00000028346	snRNA	ENSPPYT00000031825	2318
chr1	16248196	upstream_gene_variant	-	-	1	U4	ENSPPYG00000028346	snRNA	ENSPPYT00000031825	560
chr1	16248656	upstream_gene_variant	-	-	1	U4	ENSPPYG00000028346	snRNA	ENSPPYT00000031825	100
chr1	16516182	intron_variant	-	-	1	PCNXL2	ENSPPYG00000000107	protein_coding	ENSPPYT00000000116	-
chr1	16589419	intron_variant	-	-	1	PCNXL2	ENSPPYG00000000107	protein_coding	ENSPPYT00000000116	-
chr1	16589546	intron_variant	-	-	1	PCNXL2	ENSPPYG00000000107	protein_coding	ENSPPYT00000000116	-
chr1	16591634	intron_variant	-	-	1	PCNXL2	ENSPPYG00000000107	protein_coding	ENSPPYT00000000116	-
chr1	16591698	intron_variant	-	-	1	PCNXL2	ENSPPYG00000000107	protein_coding	ENSPPYT00000000116	-
chr1	16591829	intron_variant	-	-	1	PCNXL2	ENSPPYG00000000107	protein_coding	ENSPPYT00000000116	-
chr1	16591912	intron_variant	-	-	1	PCNXL2	ENSPPYG00000000107	protein_coding	ENSPPYT00000000116	-
chr1	16591981	intron_variant	-	-	1	PCNXL2	ENSPPYG00000000107	protein_coding	ENSPPYT00000000116	-
chr1	16592022	intron_variant	-	-	1	PCNXL2	ENSPPYG00000000107	protein_coding	ENSPPYT00000000116	-
chr1	16592210	intron_variant	-	-	1	PCNXL2	ENSPPYG00000000107	protein_coding	ENSPPYT00000000116	-
chr1	16592251	intron_variant	-	-	1	PCNXL2	ENSPPYG00000000107	protein_coding	ENSPPYT00000000116	-
chr1	16592258	intron_variant	-	-	1	PCNXL2	ENSPPYG00000000107	protein_coding	ENSPPYT00000000116	-
chr1	16592299	intron_variant	-	-	1	PCNXL2	ENSPPYG00000000107	protein_coding	ENSPPYT00000000116	-
chr1	16592419	intron_variant	-	-	1	PCNXL2	ENSPPYG00000000107	protein_coding	ENSPPYT00000000116	-
chr1	16592549	intron_variant	-	-	1	PCNXL2	ENSPPYG00000000107	protein_coding	ENSPPYT00000000116	-
chr1	16743298	intron_variant	-	-	-1	NTPCR	ENSPPYG00000000108	protein_coding	ENSPPYT00000000117	-
chr1	17584183	intergenic_variant	-	-	-	-	-	-	-	-
chr1	17584307	intergenic_variant	-	-	-	-	-	-	-	-
chr1	17584646	intergenic_variant	-	-	-	-	-	-	-	-
chr1	17597418	intergenic_variant	-	-	-	-	-	-	-	-
chr1	17602816	intergenic_variant	-	-	-	-	-	-	-	-
chr1	17603325	intergenic_variant	-	-	-	-	-	-	-	-
chr1	17664500	intron_variant	-	-	-1	DISC1	ENSPPYG00000000111	protein_coding	ENSPPYT00000000121	-
chr1	17664500	intron_variant	-	-	-1	DISC1	ENSPPYG00000000111	protein_coding	ENSPPYT00000000120	-
chr1	17673980	splice_region_variant,intron_variant	-	-	-1	DISC1	ENSPPYG00000000111	protein_coding	ENSPPYT00000000121	-
chr1	17673980	splice_region_variant,intron_variant	-	-	-1	DISC1	ENSPPYG00000000111	protein_coding	ENSPPYT00000000120	-
chr1	17675222	intron_variant	-	-	-1	DISC1	ENSPPYG00000000111	protein_coding	ENSPPYT00000000121	-
chr1	17675222	intron_variant	-	-	-1	DISC1	ENSPPYG00000000111	protein_coding	ENSPPYT00000000120	-
chr1	17678430	intron_variant	-	-	-1	DISC1	ENSPPYG00000000111	protein_coding	ENSPPYT00000000121	-
chr1	17678430	intron_variant	-	-	-1	DISC1	ENSPPYG00000000111	protein_coding	ENSPPYT00000000120	-
chr1	17682866	intron_variant	-	-	-1	DISC1	ENSPPYG00000000111	protein_coding	ENSPPYT00000000121	-
chr1	17682866	intron_variant	-	-	-1	DISC1	ENSPPYG00000000111	protein_coding	ENSPPYT00000000120	-
chr1	17867557	intron_variant	-	-	-1	DISC1	ENSPPYG00000000111	protein_coding	ENSPPYT00000000121	-
chr1	17867557	intron_variant	-	-	-1	DISC1	ENSPPYG00000000111	protein_coding	ENSPPYT00000000120	-
chr1	17900041	intron_variant	-	-	-1	DISC1	ENSPPYG00000000111	protein_coding	ENSPPYT00000000121	-
chr1	17900041	intron_variant	-	-	-1	DISC1	ENSPPYG00000000111	protein_coding	ENSPPYT00000000120	-
chr1	17961327	intron_variant	-	-	-1	DISC1	ENSPPYG00000000111	protein_coding	ENSPPYT00000000121	-
chr1	17961327	intron_variant	-	-	-1	DISC1	ENSPPYG00000000111	protein_coding	ENSPPYT00000000120	-
chr1	18042329	intron_variant	-	-	-1	DISC1	ENSPPYG00000000111	protein_coding	ENSPPYT00000000121	-
chr1	18042329	intron_variant	-	-	-1	DISC1	ENSPPYG00000000111	protein_coding	ENSPPYT00000000120	-
chr1	18044295	intron_variant	-	-	-1	DISC1	ENSPPYG00000000111	protein_coding	ENSPPYT00000000121	-
chr1	18044295	intron_variant	-	-	-1	DISC1	ENSPPYG00000000111	protein_coding	ENSPPYT00000000120	-
chr1	18047733	intron_variant	-	-	-1	DISC1	ENSPPYG00000000111	protein_coding	ENSPPYT00000000121	-
chr1	18047733	intron_variant	-	-	-1	DISC1	ENSPPYG00000000111	protein_coding	ENSPPYT00000000120	-
chr1	18048621	intron_variant	-	-	-1	DISC1	ENSPPYG00000000111	protein_coding	ENSPPYT00000000121	-
chr1	18048621	intron_variant	-	-	-1	DISC1	ENSPPYG00000000111	protein_coding	ENSPPYT00000000120	-
chr1	18119775	intergenic_variant	-	-	-	-	-	-	-	-
chr1	18120104	intergenic_variant	-	-	-	-	-	-	-	-
chr1	18120968	intergenic_variant	-	-	-	-	-	-	-	-
chr1	18120989	intergenic_variant	-	-	-	-	-	-	-	-
chr1	18121120	intergenic_variant	-	-	-	-	-	-	-	-
chr1	18123560	intergenic_variant	-	-	-	-	-	-	-	-
chr1	18124834	intergenic_variant	-	-	-	-	-	-	-	-
chr1	18124877	intergenic_variant	-	-	-	-	-	-	-	-
chr1	18128937	intergenic_variant	-	-	-	-	-	-	-	-
chr1	18129242	intergenic_variant	-	-	-	-	-	-	-	-
chr1	18129560	intergenic_variant	-	-	-	-	-	-	-	-
chr1	18129627	intergenic_variant	-	-	-	-	-	-	-	-
chr1	18139237	intergenic_variant	-	-	-	-	-	-	-	-
chr1	18316580	intron_variant	-	-	1	EGLN1	ENSPPYG00000000114	protein_coding	ENSPPYT00000000124	-
chr1	18317548	intron_variant	-	-	1	EGLN1	ENSPPYG00000000114	protein_coding	ENSPPYT00000000124	-
chr1	18317794	intron_variant	-	-	1	EGLN1	ENSPPYG00000000114	protein_coding	ENSPPYT00000000124	-
chr1	18319713	intron_variant	-	-	1	EGLN1	ENSPPYG00000000114	protein_coding	ENSPPYT00000000124	-
chr1	18321171	intron_variant	-	-	1	EGLN1	ENSPPYG00000000114	protein_coding	ENSPPYT00000000124	-
chr1	18322313	intron_variant	-	-	1	EGLN1	ENSPPYG00000000114	protein_coding	ENSPPYT00000000124	-
chr1	18322516	intron_variant	-	-	1	EGLN1	ENSPPYG00000000114	protein_coding	ENSPPYT00000000124	-
chr1	18323661	intron_variant	-	-	1	EGLN1	ENSPPYG00000000114	protein_coding	ENSPPYT00000000124	-
chr1	18323861	intron_variant	-	-	1	EGLN1	ENSPPYG00000000114	protein_coding	ENSPPYT00000000124	-
chr1	18323968	intron_variant	-	-	1	EGLN1	ENSPPYG00000000114	protein_coding	ENSPPYT00000000124	-
chr1	18328954	intron_variant	-	-	1	EGLN1	ENSPPYG00000000114	protein_coding	ENSPPYT00000000124	-
chr1	18331356	intron_variant	-	-	1	EGLN1	ENSPPYG00000000114	protein_coding	ENSPPYT00000000124	-
chr1	18336068	intron_variant	-	-	1	EGLN1	ENSPPYG00000000114	protein_coding	ENSPPYT00000000124	-
chr1	18338730	intron_variant	-	-	1	EGLN1	ENSPPYG00000000114	protein_coding	ENSPPYT00000000124	-
chr1	18369549	intron_variant	-	-	1	EGLN1	ENSPPYG00000000114	protein_coding	ENSPPYT00000000124	-
chr1	18679745	3_prime_UTR_variant	-	-	1	TTC13	ENSPPYG00000000117	protein_coding	ENSPPYT00000000127	-
chr1	18679753	3_prime_UTR_variant	-	-	1	TTC13	ENSPPYG00000000117	protein_coding	ENSPPYT00000000127	-
chr1	18679842	3_prime_UTR_variant	-	-	1	TTC13	ENSPPYG00000000117	protein_coding	ENSPPYT00000000127	-
chr1	18680605	downstream_gene_variant	-	-	1	TTC13	ENSPPYG00000000117	protein_coding	ENSPPYT00000000127	339
chr1	18764451	intergenic_variant	-	-	-	-	-	-	-	-
chr1	18772118	downstream_gene_variant	-	-	-1	5S_rRNA	ENSPPYG00000022377	rRNA	ENSPPYT00000025856	3167
chr1	18954882	upstream_gene_variant	-	-	-1	COG2	ENSPPYG00000000121	protein_coding	ENSPPYT00000000132	108
chr1	18962522	intergenic_variant	-	-	-	-	-	-	-	-
chr1	19468153	intergenic_variant	-	-	-	-	-	-	-	-
chr1	19468173	intergenic_variant	-	-	-	-	-	-	-	-
chr1	19468229	intergenic_variant	-	-	-	-	-	-	-	-
chr1	19469029	intergenic_variant	-	-	-	-	-	-	-	-
chr1	19469041	intergenic_variant	-	-	-	-	-	-	-	-
chr1	19469148	intergenic_variant	-	-	-	-	-	-	-	-
chr1	19469199	intergenic_variant	-	-	-	-	-	-	-	-
chr1	19469210	intergenic_variant	-	-	-	-	-	-	-	-
chr1	19469250	intergenic_variant	-	-	-	-	-	-	-	-
chr1	19469688	intergenic_variant	-	-	-	-	-	-	-	-
chr1	19469690	intergenic_variant	-	-	-	-	-	-	-	-
chr1	19469746	intergenic_variant	-	-	-	-	-	-	-	-
chr1	19469782	intergenic_variant	-	-	-	-	-	-	-	-
chr1	19469920	intergenic_variant	-	-	-	-	-	-	-	-
chr1	19469982	intergenic_variant	-	-	-	-	-	-	-	-
chr1	19470160	intergenic_variant	-	-	-	-	-	-	-	-
chr1	19470198	intergenic_variant	-	-	-	-	-	-	-	-
chr1	19470440	intergenic_variant	-	-	-	-	-	-	-	-
chr1	19470447	intergenic_variant	-	-	-	-	-	-	-	-
chr1	19470670	intergenic_variant	-	-	-	-	-	-	-	-
chr1	19479796	intergenic_variant	-	-	-	-	-	-	-	-
chr1	19572719	downstream_gene_variant	-	-	1	U7	ENSPPYG00000029295	snRNA	ENSPPYT00000032774	297
chr1	19572823	downstream_gene_variant	-	-	1	U7	ENSPPYG00000029295	snRNA	ENSPPYT00000032774	401
chr1	19572901	downstream_gene_variant	-	-	1	U7	ENSPPYG00000029295	snRNA	ENSPPYT00000032774	479
chr1	19573521	downstream_gene_variant	-	-	1	U7	ENSPPYG00000029295	snRNA	ENSPPYT00000032774	1099
chr1	19601028	intergenic_variant	-	-	-	-	-	-	-	-
chr1	19618345	intergenic_variant	-	-	-	-	-	-	-	-
chr1	19621863	intergenic_variant	-	-	-	-	-	-	-	-
chr1	19622000	intergenic_variant	-	-	-	-	-	-	-	-
chr1	19867452	intergenic_variant	-	-	-	-	-	-	-	-
chr1	19867515	intergenic_variant	-	-	-	-	-	-	-	-
chr1	19878946	intergenic_variant	-	-	-	-	-	-	-	-
chr1	19879310	intergenic_variant	-	-	-	-	-	-	-	-
chr1	19879473	intergenic_variant	-	-	-	-	-	-	-	-
chr1	19879974	intergenic_variant	-	-	-	-	-	-	-	-
chr1	19880192	intergenic_variant	-	-	-	-	-	-	-	-
chr1	19880278	intergenic_variant	-	-	-	-	-	-	-	-
chr1	19880736	intergenic_variant	-	-	-	-	-	-	-	-
chr1	19880772	intergenic_variant	-	-	-	-	-	-	-	-
chr1	19880843	intergenic_variant	-	-	-	-	-	-	-	-
chr1	19881823	intergenic_variant	-	-	-	-	-	-	-	-
chr1	19882754	intergenic_variant	-	-	-	-	-	-	-	-
chr1	19882955	intergenic_variant	-	-	-	-	-	-	-	-
chr1	19888553	intergenic_variant	-	-	-	-	-	-	-	-
chr1	19893373	intergenic_variant	-	-	-	-	-	-	-	-
chr1	19893498	intergenic_variant	-	-	-	-	-	-	-	-
chr1	19894131	intergenic_variant	-	-	-	-	-	-	-	-
chr1	19895782	intergenic_variant	-	-	-	-	-	-	-	-
chr1	19921999	intergenic_variant	-	-	-	-	-	-	-	-
chr1	20200776	intron_variant	-	-	1	NUP133	ENSPPYG00000000126	protein_coding	ENSPPYT00000000137	-
chr1	20225631	downstream_gene_variant	-	-	1	NUP133	ENSPPYG00000000126	protein_coding	ENSPPYT00000000137	475
chr1	20225631	upstream_gene_variant	-	-	1	ACTA1%3B	ENSPPYG00000000127	protein_coding	ENSPPYT00000000138	4692
chr1	20339904	intergenic_variant	-	-	-	-	-	-	-	-
chr1	20768440	intergenic_variant	-	-	-	-	-	-	-	-
chr1	20782993	intergenic_variant	-	-	-	-	-	-	-	-
chr1	20785567	intergenic_variant	-	-	-	-	-	-	-	-
chr1	20789153	intergenic_variant	-	-	-	-	-	-	-	-
chr1	20794699	intergenic_variant	-	-	-	-	-	-	-	-
chr1	20886025	intergenic_variant	-	-	-	-	-	-	-	-
chr1	20897755	intergenic_variant	-	-	-	-	-	-	-	-
chr1	20900984	intergenic_variant	-	-	-	-	-	-	-	-
chr1	20910960	intergenic_variant	-	-	-	-	-	-	-	-
chr1	20976853	downstream_gene_variant	-	-	-1	-	ENSPPYG00000000131	protein_coding	ENSPPYT00000000142	1027
chr1	20981812	upstream_gene_variant	-	-	-1	-	ENSPPYG00000000131	protein_coding	ENSPPYT00000000142	3522
chr1	20983954	intergenic_variant	-	-	-	-	-	-	-	-
chr1	20988221	intergenic_variant	-	-	-	-	-	-	-	-
chr1	21017450	downstream_gene_variant	-	-	-1	SNORA51	ENSPPYG00000022647	snoRNA	ENSPPYT00000026126	3103
chr1	21111168	intron_variant	-	-	-1	RNF187	ENSPPYG00000000134	protein_coding	ENSPPYT00000000145	-
chr1	21156784	intron_variant	-	-	-1	RNF187	ENSPPYG00000000134	protein_coding	ENSPPYT00000000145	-
chr1	21252845	intron_variant	-	-	-1	OBSCN	ENSPPYG00000000139	protein_coding	ENSPPYT00000000150	-
chr1	22292513	intergenic_variant	-	-	-	-	-	-	-	-
chr1	22298684	upstream_gene_variant	-	-	1	CDC42BPA	ENSPPYG00000000158	protein_coding	ENSPPYT00000000169	4561
chr1	22298764	upstream_gene_variant	-	-	1	CDC42BPA	ENSPPYG00000000158	protein_coding	ENSPPYT00000000169	4481
chr1	22409762	intron_variant	-	-	1	CDC42BPA	ENSPPYG00000000158	protein_coding	ENSPPYT00000000169	-
chr1	22410153	intron_variant	-	-	1	CDC42BPA	ENSPPYG00000000158	protein_coding	ENSPPYT00000000169	-
chr1	22411657	intron_variant	-	-	1	CDC42BPA	ENSPPYG00000000158	protein_coding	ENSPPYT00000000169	-
chr1	22423655	intron_variant	-	-	1	CDC42BPA	ENSPPYG00000000158	protein_coding	ENSPPYT00000000169	-
chr1	22424166	intron_variant	-	-	1	CDC42BPA	ENSPPYG00000000158	protein_coding	ENSPPYT00000000169	-
chr1	22489840	intron_variant	-	-	1	CDC42BPA	ENSPPYG00000000158	protein_coding	ENSPPYT00000000169	-
chr1	22494180	intron_variant	-	-	1	CDC42BPA	ENSPPYG00000000158	protein_coding	ENSPPYT00000000169	-
chr1	22494746	intron_variant	-	-	1	CDC42BPA	ENSPPYG00000000158	protein_coding	ENSPPYT00000000169	-
chr1	22495765	intron_variant	-	-	1	CDC42BPA	ENSPPYG00000000158	protein_coding	ENSPPYT00000000169	-
chr1	22499447	intron_variant	-	-	1	CDC42BPA	ENSPPYG00000000158	protein_coding	ENSPPYT00000000169	-
chr1	22506800	intron_variant	-	-	1	CDC42BPA	ENSPPYG00000000158	protein_coding	ENSPPYT00000000169	-
chr1	22512667	intron_variant	-	-	1	CDC42BPA	ENSPPYG00000000158	protein_coding	ENSPPYT00000000169	-
chr1	22513618	intron_variant	-	-	1	CDC42BPA	ENSPPYG00000000158	protein_coding	ENSPPYT00000000169	-
chr1	22525540	intron_variant	-	-	1	CDC42BPA	ENSPPYG00000000158	protein_coding	ENSPPYT00000000169	-
chr1	22525989	intron_variant	-	-	1	CDC42BPA	ENSPPYG00000000158	protein_coding	ENSPPYT00000000169	-
chr1	22527577	intron_variant	-	-	1	CDC42BPA	ENSPPYG00000000158	protein_coding	ENSPPYT00000000169	-
chr1	22590091	intron_variant	-	-	1	CDC42BPA	ENSPPYG00000000158	protein_coding	ENSPPYT00000000169	-
chr1	22591047	intron_variant	-	-	1	CDC42BPA	ENSPPYG00000000158	protein_coding	ENSPPYT00000000169	-
chr1	22591071	intron_variant	-	-	1	CDC42BPA	ENSPPYG00000000158	protein_coding	ENSPPYT00000000169	-
chr1	22594241	intron_variant	-	-	1	CDC42BPA	ENSPPYG00000000158	protein_coding	ENSPPYT00000000169	-
chr1	22607832	intron_variant	-	-	1	CDC42BPA	ENSPPYG00000000158	protein_coding	ENSPPYT00000000169	-
chr1	22608066	intron_variant	-	-	1	CDC42BPA	ENSPPYG00000000158	protein_coding	ENSPPYT00000000169	-
chr1	22611624	intron_variant	-	-	1	CDC42BPA	ENSPPYG00000000158	protein_coding	ENSPPYT00000000169	-
chr1	22613510	intron_variant	-	-	1	CDC42BPA	ENSPPYG00000000158	protein_coding	ENSPPYT00000000169	-
chr1	22616874	intron_variant	-	-	1	CDC42BPA	ENSPPYG00000000158	protein_coding	ENSPPYT00000000169	-
chr1	22620328	intron_variant	-	-	1	CDC42BPA	ENSPPYG00000000158	protein_coding	ENSPPYT00000000169	-
chr1	22621075	intron_variant	-	-	1	CDC42BPA	ENSPPYG00000000158	protein_coding	ENSPPYT00000000169	-
chr1	22621105	intron_variant	-	-	1	CDC42BPA	ENSPPYG00000000158	protein_coding	ENSPPYT00000000169	-
chr1	22621262	intron_variant	-	-	1	CDC42BPA	ENSPPYG00000000158	protein_coding	ENSPPYT00000000169	-
chr1	22621726	intron_variant	-	-	1	CDC42BPA	ENSPPYG00000000158	protein_coding	ENSPPYT00000000169	-
chr1	22623470	intron_variant	-	-	1	CDC42BPA	ENSPPYG00000000158	protein_coding	ENSPPYT00000000169	-
chr1	22625896	intron_variant	-	-	1	CDC42BPA	ENSPPYG00000000158	protein_coding	ENSPPYT00000000169	-
chr1	22936054	intron_variant	-	-	1	ITPKB	ENSPPYG00000000161	protein_coding	ENSPPYT00000000173	-
chr1	22936057	intron_variant	-	-	1	ITPKB	ENSPPYG00000000161	protein_coding	ENSPPYT00000000173	-
chr1	23044984	intron_variant	-	-	-1	C1orf95	ENSPPYG00000000162	protein_coding	ENSPPYT00000000174	-
chr1	23195105	downstream_gene_variant	-	-	-1	7SK	ENSPPYG00000026514	misc_RNA	ENSPPYT00000029993	3312
chr1	23198648	non_coding_transcript_exon_variant,non_coding_transcript_variant	-	-	-1	7SK	ENSPPYG00000026514	misc_RNA	ENSPPYT00000029993	-
chr1	23345401	downstream_gene_variant	-	-	-1	snoU13	ENSPPYG00000027957	snoRNA	ENSPPYT00000031436	917
chr1	23345401	intron_variant	-	-	1	LIN9	ENSPPYG00000000165	protein_coding	ENSPPYT00000000177	-
chr1	23353973	intron_variant	-	-	1	LIN9	ENSPPYG00000000165	protein_coding	ENSPPYT00000000177	-
chr1	23656136	intergenic_variant	-	-	-	-	-	-	-	-
chr1	23669427	upstream_gene_variant	-	-	1	SDE2	ENSPPYG00000000169	protein_coding	ENSPPYT00000000181	2832
chr1	23669475	upstream_gene_variant	-	-	1	SDE2	ENSPPYG00000000169	protein_coding	ENSPPYT00000000181	2784
chr1	23680696	intron_variant	-	-	1	SDE2	ENSPPYG00000000169	protein_coding	ENSPPYT00000000181	-
chr1	23682440	intron_variant	-	-	1	SDE2	ENSPPYG00000000169	protein_coding	ENSPPYT00000000181	-
chr1	23693421	downstream_gene_variant	-	-	1	SDE2	ENSPPYG00000000169	protein_coding	ENSPPYT00000000181	4629
chr1	23698872	intergenic_variant	-	-	-	-	-	-	-	-
chr1	23699180	intergenic_variant	-	-	-	-	-	-	-	-
chr1	23699573	intergenic_variant	-	-	-	-	-	-	-	-
chr1	23699782	intergenic_variant	-	-	-	-	-	-	-	-
chr1	23699788	intergenic_variant	-	-	-	-	-	-	-	-
chr1	23699820	intergenic_variant	-	-	-	-	-	-	-	-
chr1	23700102	intergenic_variant	-	-	-	-	-	-	-	-
chr1	23700130	intergenic_variant	-	-	-	-	-	-	-	-
chr1	23700230	intergenic_variant	-	-	-	-	-	-	-	-
chr1	23700757	intergenic_variant	-	-	-	-	-	-	-	-
chr1	23700902	intergenic_variant	-	-	-	-	-	-	-	-
chr1	23702017	intergenic_variant	-	-	-	-	-	-	-	-
chr1	23702107	intergenic_variant	-	-	-	-	-	-	-	-
chr1	23702780	intergenic_variant	-	-	-	-	-	-	-	-
chr1	23702988	intergenic_variant	-	-	-	-	-	-	-	-
chr1	23702992	intergenic_variant	-	-	-	-	-	-	-	-
chr1	23703414	intergenic_variant	-	-	-	-	-	-	-	-
chr1	23703784	intergenic_variant	-	-	-	-	-	-	-	-
chr1	23704084	intergenic_variant	-	-	-	-	-	-	-	-
chr1	23713452	intergenic_variant	-	-	-	-	-	-	-	-
chr1	23713626	intergenic_variant	-	-	-	-	-	-	-	-
chr1	23715954	intergenic_variant	-	-	-	-	-	-	-	-
chr1	23720490	intergenic_variant	-	-	-	-	-	-	-	-
chr1	23723597	upstream_gene_variant	-	-	1	LEFTY2	ENSPPYG00000000170	protein_coding	ENSPPYT00000000182	3485
chr1	23723958	upstream_gene_variant	-	-	1	LEFTY2	ENSPPYG00000000170	protein_coding	ENSPPYT00000000182	3124
chr1	23724343	upstream_gene_variant	-	-	1	LEFTY2	ENSPPYG00000000170	protein_coding	ENSPPYT00000000182	2739
chr1	23724587	upstream_gene_variant	-	-	1	LEFTY2	ENSPPYG00000000170	protein_coding	ENSPPYT00000000182	2495
chr1	23725262	upstream_gene_variant	-	-	1	LEFTY2	ENSPPYG00000000170	protein_coding	ENSPPYT00000000182	1820
chr1	23725263	upstream_gene_variant	-	-	1	LEFTY2	ENSPPYG00000000170	protein_coding	ENSPPYT00000000182	1819
chr1	23726085	upstream_gene_variant	-	-	1	LEFTY2	ENSPPYG00000000170	protein_coding	ENSPPYT00000000182	997
chr1	23726515	upstream_gene_variant	-	-	1	LEFTY2	ENSPPYG00000000170	protein_coding	ENSPPYT00000000182	567
chr1	23733703	downstream_gene_variant	-	-	1	LEFTY2	ENSPPYG00000000170	protein_coding	ENSPPYT00000000182	2789
chr1	23873126	intergenic_variant	-	-	-	-	-	-	-	-
chr1	23873372	intergenic_variant	-	-	-	-	-	-	-	-
chr1	23885799	intergenic_variant	-	-	-	-	-	-	-	-
chr1	23961482	downstream_gene_variant	-	-	-1	U6	ENSPPYG00000026931	snRNA	ENSPPYT00000030410	4952
chr1	23963942	downstream_gene_variant	-	-	-1	U6	ENSPPYG00000026931	snRNA	ENSPPYT00000030410	2492
chr1	23979728	intergenic_variant	-	-	-	-	-	-	-	-
chr1	24029979	intergenic_variant	-	-	-	-	-	-	-	-
chr1	24300945	intron_variant	-	-	1	LBR	ENSPPYG00000000176	protein_coding	ENSPPYT00000000190	-
chr1	24300945	upstream_gene_variant	-	-	-1	-	ENSPPYG00000000177	protein_coding	ENSPPYT00000000191	4588
chr1	24304254	intron_variant	-	-	1	LBR	ENSPPYG00000000176	protein_coding	ENSPPYT00000000190	-
chr1	24319657	intergenic_variant	-	-	-	-	-	-	-	-
chr1	24371632	intron_variant	-	-	-1	-	ENSPPYG00000000178	protein_coding	ENSPPYT00000000192	-
chr1	24372225	intron_variant	-	-	-1	-	ENSPPYG00000000178	protein_coding	ENSPPYT00000000192	-
chr1	24372457	intron_variant	-	-	-1	-	ENSPPYG00000000178	protein_coding	ENSPPYT00000000192	-
chr1	24372575	intron_variant	-	-	-1	-	ENSPPYG00000000178	protein_coding	ENSPPYT00000000192	-
chr1	24373864	intron_variant	-	-	-1	-	ENSPPYG00000000178	protein_coding	ENSPPYT00000000192	-
chr1	24373953	intron_variant	-	-	-1	-	ENSPPYG00000000178	protein_coding	ENSPPYT00000000192	-
chr1	24389333	intron_variant	-	-	-1	-	ENSPPYG00000000178	protein_coding	ENSPPYT00000000192	-
chr1	24393904	intron_variant	-	-	-1	-	ENSPPYG00000000178	protein_coding	ENSPPYT00000000192	-
chr1	24396451	intron_variant	-	-	-1	-	ENSPPYG00000000178	protein_coding	ENSPPYT00000000192	-
chr1	24405898	intron_variant	-	-	-1	-	ENSPPYG00000000178	protein_coding	ENSPPYT00000000192	-
chr1	24406222	intron_variant	-	-	-1	-	ENSPPYG00000000178	protein_coding	ENSPPYT00000000192	-
chr1	24407463	intron_variant	-	-	-1	-	ENSPPYG00000000178	protein_coding	ENSPPYT00000000192	-
chr1	24407797	intron_variant	-	-	-1	-	ENSPPYG00000000178	protein_coding	ENSPPYT00000000192	-
chr1	24407915	intron_variant	-	-	-1	-	ENSPPYG00000000178	protein_coding	ENSPPYT00000000192	-
chr1	24408019	intron_variant	-	-	-1	-	ENSPPYG00000000178	protein_coding	ENSPPYT00000000192	-
chr1	24408033	intron_variant	-	-	-1	-	ENSPPYG00000000178	protein_coding	ENSPPYT00000000192	-
chr1	24408116	intron_variant	-	-	-1	-	ENSPPYG00000000178	protein_coding	ENSPPYT00000000192	-
chr1	24408883	intron_variant	-	-	-1	-	ENSPPYG00000000178	protein_coding	ENSPPYT00000000192	-
chr1	24409529	intron_variant	-	-	-1	-	ENSPPYG00000000178	protein_coding	ENSPPYT00000000192	-
chr1	24410301	intron_variant	-	-	-1	-	ENSPPYG00000000178	protein_coding	ENSPPYT00000000192	-
chr1	24410966	intron_variant	-	-	-1	-	ENSPPYG00000000178	protein_coding	ENSPPYT00000000192	-
chr1	24410980	intron_variant	-	-	-1	-	ENSPPYG00000000178	protein_coding	ENSPPYT00000000192	-
chr1	24411517	intron_variant	-	-	-1	-	ENSPPYG00000000178	protein_coding	ENSPPYT00000000192	-
chr1	24411587	intron_variant	-	-	-1	-	ENSPPYG00000000178	protein_coding	ENSPPYT00000000192	-
chr1	24412456	intron_variant	-	-	-1	-	ENSPPYG00000000178	protein_coding	ENSPPYT00000000192	-
chr1	24412469	intron_variant	-	-	-1	-	ENSPPYG00000000178	protein_coding	ENSPPYT00000000192	-
chr1	24413202	intron_variant	-	-	-1	-	ENSPPYG00000000178	protein_coding	ENSPPYT00000000192	-
chr1	24413495	intron_variant	-	-	-1	-	ENSPPYG00000000178	protein_coding	ENSPPYT00000000192	-
chr1	24413760	intron_variant	-	-	-1	-	ENSPPYG00000000178	protein_coding	ENSPPYT00000000192	-
chr1	24413858	intron_variant	-	-	-1	-	ENSPPYG00000000178	protein_coding	ENSPPYT00000000192	-
chr1	24414006	intron_variant	-	-	-1	-	ENSPPYG00000000178	protein_coding	ENSPPYT00000000192	-
chr1	24414070	intron_variant	-	-	-1	-	ENSPPYG00000000178	protein_coding	ENSPPYT00000000192	-
chr1	24414166	intron_variant	-	-	-1	-	ENSPPYG00000000178	protein_coding	ENSPPYT00000000192	-
chr1	24414260	intron_variant	-	-	-1	-	ENSPPYG00000000178	protein_coding	ENSPPYT00000000192	-
chr1	24414293	intron_variant	-	-	-1	-	ENSPPYG00000000178	protein_coding	ENSPPYT00000000192	-
chr1	24414405	intron_variant	-	-	-1	-	ENSPPYG00000000178	protein_coding	ENSPPYT00000000192	-
chr1	24640755	intron_variant	-	-	-1	-	ENSPPYG00000000179	protein_coding	ENSPPYT00000000193	-
chr1	24641866	intron_variant	-	-	-1	-	ENSPPYG00000000179	protein_coding	ENSPPYT00000000193	-
chr1	24644966	intron_variant	-	-	-1	-	ENSPPYG00000000179	protein_coding	ENSPPYT00000000193	-
chr1	24644976	intron_variant	-	-	-1	-	ENSPPYG00000000179	protein_coding	ENSPPYT00000000193	-
chr1	24653404	intergenic_variant	-	-	-	-	-	-	-	-
chr1	24654923	intergenic_variant	-	-	-	-	-	-	-	-
chr1	24654980	intergenic_variant	-	-	-	-	-	-	-	-
chr1	24655477	intergenic_variant	-	-	-	-	-	-	-	-
chr1	24655664	intergenic_variant	-	-	-	-	-	-	-	-
chr1	24657515	intergenic_variant	-	-	-	-	-	-	-	-
chr1	24668091	intergenic_variant	-	-	-	-	-	-	-	-
chr1	24920954	intergenic_variant	-	-	-	-	-	-	-	-
chr1	24986573	intergenic_variant	-	-	-	-	-	-	-	-
chr1	24991370	intergenic_variant	-	-	-	-	-	-	-	-
chr1	24997903	intergenic_variant	-	-	-	-	-	-	-	-
chr1	25023341	intron_variant	-	-	-1	CNIH3	ENSPPYG00000000181	protein_coding	ENSPPYT00000000195	-
chr1	25061380	intron_variant	-	-	-1	CNIH3	ENSPPYG00000000181	protein_coding	ENSPPYT00000000195	-
chr1	25217559	intergenic_variant	-	-	-	-	-	-	-	-
chr1	25232714	intergenic_variant	-	-	-	-	-	-	-	-
chr1	25542393	intergenic_variant	-	-	-	-	-	-	-	-
chr1	25766233	intron_variant	-	-	1	TP53BP2	ENSPPYG00000000186	protein_coding	ENSPPYT00000000201	-
chr1	25854833	intron_variant	-	-	-1	CAPN2	ENSPPYG00000000187	protein_coding	ENSPPYT00000000202	-
chr1	25854836	intron_variant	-	-	-1	CAPN2	ENSPPYG00000000187	protein_coding	ENSPPYT00000000202	-
chr1	25855349	intron_variant	-	-	-1	CAPN2	ENSPPYG00000000187	protein_coding	ENSPPYT00000000202	-
chr1	25855375	intron_variant	-	-	-1	CAPN2	ENSPPYG00000000187	protein_coding	ENSPPYT00000000202	-
chr1	25855613	intron_variant	-	-	-1	CAPN2	ENSPPYG00000000187	protein_coding	ENSPPYT00000000202	-
chr1	25884147	intron_variant	-	-	-1	CAPN2	ENSPPYG00000000187	protein_coding	ENSPPYT00000000202	-
chr1	26039741	downstream_gene_variant	-	-	1	CAPN8	ENSPPYG00000000188	protein_coding	ENSPPYT00000000204	334
chr1	26040133	downstream_gene_variant	-	-	1	CAPN8	ENSPPYG00000000188	protein_coding	ENSPPYT00000000204	726
chr1	26041195	downstream_gene_variant	-	-	1	CAPN8	ENSPPYG00000000188	protein_coding	ENSPPYT00000000204	1788
chr1	26043136	downstream_gene_variant	-	-	1	CAPN8	ENSPPYG00000000188	protein_coding	ENSPPYT00000000204	3729
chr1	26044131	downstream_gene_variant	-	-	1	CAPN8	ENSPPYG00000000188	protein_coding	ENSPPYT00000000204	4724
chr1	26044139	downstream_gene_variant	-	-	1	CAPN8	ENSPPYG00000000188	protein_coding	ENSPPYT00000000204	4732
chr1	26044903	intergenic_variant	-	-	-	-	-	-	-	-
chr1	26046210	intergenic_variant	-	-	-	-	-	-	-	-
chr1	26049567	intergenic_variant	-	-	-	-	-	-	-	-
chr1	26049964	intergenic_variant	-	-	-	-	-	-	-	-
chr1	26050026	intergenic_variant	-	-	-	-	-	-	-	-
chr1	26051258	intergenic_variant	-	-	-	-	-	-	-	-
chr1	26051771	intergenic_variant	-	-	-	-	-	-	-	-
chr1	26056024	intergenic_variant	-	-	-	-	-	-	-	-
chr1	26060114	intergenic_variant	-	-	-	-	-	-	-	-
chr1	26060374	intergenic_variant	-	-	-	-	-	-	-	-
chr1	26171626	intergenic_variant	-	-	-	-	-	-	-	-
chr1	26185422	upstream_gene_variant	-	-	-1	CCDC185	ENSPPYG00000000189	protein_coding	ENSPPYT00000000205	2898
chr1	26185423	upstream_gene_variant	-	-	-1	CCDC185	ENSPPYG00000000189	protein_coding	ENSPPYT00000000205	2899
chr1	26186195	upstream_gene_variant	-	-	-1	CCDC185	ENSPPYG00000000189	protein_coding	ENSPPYT00000000205	3671
chr1	26186729	upstream_gene_variant	-	-	-1	CCDC185	ENSPPYG00000000189	protein_coding	ENSPPYT00000000205	4205
chr1	26186799	upstream_gene_variant	-	-	-1	CCDC185	ENSPPYG00000000189	protein_coding	ENSPPYT00000000205	4275
chr1	26186849	upstream_gene_variant	-	-	-1	CCDC185	ENSPPYG00000000189	protein_coding	ENSPPYT00000000205	4325
chr1	26187979	intergenic_variant	-	-	-	-	-	-	-	-
chr1	26189194	intergenic_variant	-	-	-	-	-	-	-	-
chr1	26397122	intergenic_variant	-	-	-	-	-	-	-	-
chr1	26605169	intron_variant	-	-	-1	DISP1	ENSPPYG00000000192	protein_coding	ENSPPYT00000000209	-
chr1	26671238	upstream_gene_variant	-	-	-1	DISP1	ENSPPYG00000000192	protein_coding	ENSPPYT00000000209	3594
chr1	26674163	intergenic_variant	-	-	-	-	-	-	-	-
chr1	26675301	intergenic_variant	-	-	-	-	-	-	-	-
chr1	26676658	intergenic_variant	-	-	-	-	-	-	-	-
chr1	26679674	upstream_gene_variant	-	-	1	snoU13	ENSPPYG00000027950	snoRNA	ENSPPYT00000031429	4464
chr1	26679862	upstream_gene_variant	-	-	1	snoU13	ENSPPYG00000027950	snoRNA	ENSPPYT00000031429	4276
chr1	26798018	intergenic_variant	-	-	-	-	-	-	-	-
chr1	26798036	intergenic_variant	-	-	-	-	-	-	-	-
chr1	26799898	intergenic_variant	-	-	-	-	-	-	-	-
chr1	26814130	intergenic_variant	-	-	-	-	-	-	-	-
chr1	26814606	intergenic_variant	-	-	-	-	-	-	-	-
chr1	26815111	intergenic_variant	-	-	-	-	-	-	-	-
chr1	26831784	intergenic_variant	-	-	-	-	-	-	-	-
chr1	26832908	intergenic_variant	-	-	-	-	-	-	-	-
chr1	26834281	intergenic_variant	-	-	-	-	-	-	-	-
chr1	26834465	intergenic_variant	-	-	-	-	-	-	-	-
chr1	26838131	intergenic_variant	-	-	-	-	-	-	-	-
chr1	26852276	intergenic_variant	-	-	-	-	-	-	-	-
chr1	26854206	downstream_gene_variant	-	-	-1	FAM177B	ENSPPYG00000000194	protein_coding	ENSPPYT00000000211	4904
chr1	26854290	downstream_gene_variant	-	-	-1	FAM177B	ENSPPYG00000000194	protein_coding	ENSPPYT00000000211	4820
chr1	26938294	intron_variant	-	-	1	AIDA%3B	ENSPPYG00000000196	protein_coding	ENSPPYT00000000214	-
chr1	26938573	intron_variant	-	-	1	AIDA%3B	ENSPPYG00000000196	protein_coding	ENSPPYT00000000214	-
chr1	26939339	intron_variant	-	-	1	AIDA%3B	ENSPPYG00000000196	protein_coding	ENSPPYT00000000214	-
chr1	26944303	intron_variant	-	-	1	AIDA%3B	ENSPPYG00000000196	protein_coding	ENSPPYT00000000214	-
chr1	26947468	downstream_gene_variant	-	-	-1	MIA3	ENSPPYG00000000197	protein_coding	ENSPPYT00000000215	2249
chr1	26947468	intron_variant	-	-	1	AIDA%3B	ENSPPYG00000000196	protein_coding	ENSPPYT00000000214	-
chr1	26947517	downstream_gene_variant	-	-	-1	MIA3	ENSPPYG00000000197	protein_coding	ENSPPYT00000000215	2200
chr1	26947517	intron_variant	-	-	1	AIDA%3B	ENSPPYG00000000196	protein_coding	ENSPPYT00000000214	-
chr1	26948845	downstream_gene_variant	-	-	-1	MIA3	ENSPPYG00000000197	protein_coding	ENSPPYT00000000215	872
chr1	26948845	intron_variant	-	-	1	AIDA%3B	ENSPPYG00000000196	protein_coding	ENSPPYT00000000214	-
chr1	26951643	3_prime_UTR_variant	-	-	-1	MIA3	ENSPPYG00000000197	protein_coding	ENSPPYT00000000215	-
chr1	26951643	downstream_gene_variant	-	-	1	AIDA%3B	ENSPPYG00000000196	protein_coding	ENSPPYT00000000214	424
chr1	26951925	3_prime_UTR_variant	-	-	-1	MIA3	ENSPPYG00000000197	protein_coding	ENSPPYT00000000215	-
chr1	26951925	downstream_gene_variant	-	-	1	AIDA%3B	ENSPPYG00000000196	protein_coding	ENSPPYT00000000214	706
chr1	26994644	intron_variant	-	-	-1	MIA3	ENSPPYG00000000197	protein_coding	ENSPPYT00000000215	-
chr1	26994982	intron_variant	-	-	-1	MIA3	ENSPPYG00000000197	protein_coding	ENSPPYT00000000215	-
chr1	26999784	intron_variant	-	-	-1	MIA3	ENSPPYG00000000197	protein_coding	ENSPPYT00000000215	-
chr1	27000296	intron_variant	-	-	-1	MIA3	ENSPPYG00000000197	protein_coding	ENSPPYT00000000215	-
chr1	27005952	upstream_gene_variant	-	-	-1	MIA3	ENSPPYG00000000197	protein_coding	ENSPPYT00000000215	4265
chr1	27009386	intergenic_variant	-	-	-	-	-	-	-	-
chr1	27094697	intron_variant	-	-	1	HHIPL2	ENSPPYG00000000199	protein_coding	ENSPPYT00000000218	-
chr1	27094718	intron_variant	-	-	1	HHIPL2	ENSPPYG00000000199	protein_coding	ENSPPYT00000000218	-
chr1	27098899	intron_variant	-	-	1	HHIPL2	ENSPPYG00000000199	protein_coding	ENSPPYT00000000218	-
chr1	27098906	intron_variant	-	-	1	HHIPL2	ENSPPYG00000000199	protein_coding	ENSPPYT00000000218	-
chr1	27166895	intergenic_variant	-	-	-	-	-	-	-	-
chr1	27211801	intergenic_variant	-	-	-	-	-	-	-	-
chr1	27211912	intergenic_variant	-	-	-	-	-	-	-	-
chr1	27211943	intergenic_variant	-	-	-	-	-	-	-	-
chr1	27212844	intergenic_variant	-	-	-	-	-	-	-	-
chr1	27223493	intergenic_variant	-	-	-	-	-	-	-	-
chr1	27223896	intergenic_variant	-	-	-	-	-	-	-	-
chr1	28001337	intergenic_variant	-	-	-	-	-	-	-	-
chr1	29196263	intergenic_variant	-	-	-	-	-	-	-	-
chr1	29196630	intergenic_variant	-	-	-	-	-	-	-	-
chr1	29197163	intergenic_variant	-	-	-	-	-	-	-	-
chr1	29198202	intergenic_variant	-	-	-	-	-	-	-	-
chr1	29199044	intergenic_variant	-	-	-	-	-	-	-	-
chr1	29200827	intergenic_variant	-	-	-	-	-	-	-	-
chr1	29201082	intergenic_variant	-	-	-	-	-	-	-	-
chr1	29201170	intergenic_variant	-	-	-	-	-	-	-	-
chr1	29333347	intergenic_variant	-	-	-	-	-	-	-	-
chr1	29333875	intergenic_variant	-	-	-	-	-	-	-	-
chr1	29334923	intergenic_variant	-	-	-	-	-	-	-	-
chr1	29448124	upstream_gene_variant	-	-	1	RAB3GAP2	ENSPPYG00000000207	protein_coding	ENSPPYT00000000226	2694
chr1	29477323	intron_variant	-	-	1	RAB3GAP2	ENSPPYG00000000207	protein_coding	ENSPPYT00000000226	-
chr1	29613996	downstream_gene_variant	-	-	1	-	ENSPPYG00000021852	miRNA	ENSPPYT00000025331	2007
chr1	29613996	intron_variant	-	-	-1	IARS2	ENSPPYG00000000208	protein_coding	ENSPPYT00000000227	-
chr1	29613996	downstream_gene_variant	-	-	1	-	ENSPPYG00000021488	miRNA	ENSPPYT00000024967	2311
chr1	29836623	intergenic_variant	-	-	-	-	-	-	-	-
chr1	29870464	intergenic_variant	-	-	-	-	-	-	-	-
chr1	29870538	intergenic_variant	-	-	-	-	-	-	-	-
chr1	29901077	intergenic_variant	-	-	-	-	-	-	-	-
chr1	29904734	intergenic_variant	-	-	-	-	-	-	-	-
chr1	29909187	intergenic_variant	-	-	-	-	-	-	-	-
chr1	29909606	intergenic_variant	-	-	-	-	-	-	-	-
chr1	29911096	intergenic_variant	-	-	-	-	-	-	-	-
chr1	29911776	intergenic_variant	-	-	-	-	-	-	-	-
chr1	29912000	intergenic_variant	-	-	-	-	-	-	-	-
chr1	29912118	intergenic_variant	-	-	-	-	-	-	-	-
chr1	29913585	intergenic_variant	-	-	-	-	-	-	-	-
chr1	29914015	intergenic_variant	-	-	-	-	-	-	-	-
chr1	29914160	intergenic_variant	-	-	-	-	-	-	-	-
chr1	29914926	intergenic_variant	-	-	-	-	-	-	-	-
chr1	29914984	intergenic_variant	-	-	-	-	-	-	-	-
chr1	30057366	intergenic_variant	-	-	-	-	-	-	-	-
chr1	30060458	intergenic_variant	-	-	-	-	-	-	-	-
chr1	30062050	intergenic_variant	-	-	-	-	-	-	-	-
chr1	30064544	intergenic_variant	-	-	-	-	-	-	-	-
chr1	30065166	intergenic_variant	-	-	-	-	-	-	-	-
chr1	30067021	intergenic_variant	-	-	-	-	-	-	-	-
chr1	30069351	intergenic_variant	-	-	-	-	-	-	-	-
chr1	30070808	intergenic_variant	-	-	-	-	-	-	-	-
chr1	30094617	intergenic_variant	-	-	-	-	-	-	-	-
chr1	30096049	intergenic_variant	-	-	-	-	-	-	-	-
chr1	30097144	intergenic_variant	-	-	-	-	-	-	-	-
chr1	30099124	intergenic_variant	-	-	-	-	-	-	-	-
chr1	30103130	intergenic_variant	-	-	-	-	-	-	-	-
chr1	30107354	intergenic_variant	-	-	-	-	-	-	-	-
chr1	30109337	intergenic_variant	-	-	-	-	-	-	-	-
chr1	30109352	intergenic_variant	-	-	-	-	-	-	-	-
chr1	30109481	intergenic_variant	-	-	-	-	-	-	-	-
chr1	30109633	intergenic_variant	-	-	-	-	-	-	-	-
chr1	30109675	intergenic_variant	-	-	-	-	-	-	-	-
chr1	30109679	intergenic_variant	-	-	-	-	-	-	-	-
chr1	30109982	intergenic_variant	-	-	-	-	-	-	-	-
chr1	30110175	intergenic_variant	-	-	-	-	-	-	-	-
chr1	30110281	intergenic_variant	-	-	-	-	-	-	-	-
chr1	30110522	intergenic_variant	-	-	-	-	-	-	-	-
chr1	30111186	intergenic_variant	-	-	-	-	-	-	-	-
chr1	30111294	intergenic_variant	-	-	-	-	-	-	-	-
chr1	30111493	intergenic_variant	-	-	-	-	-	-	-	-
chr1	30111526	intergenic_variant	-	-	-	-	-	-	-	-
chr1	30111627	intergenic_variant	-	-	-	-	-	-	-	-
chr1	30111694	intergenic_variant	-	-	-	-	-	-	-	-
chr1	30111786	intergenic_variant	-	-	-	-	-	-	-	-
chr1	30111836	intergenic_variant	-	-	-	-	-	-	-	-
chr1	30112039	intergenic_variant	-	-	-	-	-	-	-	-
chr1	30279404	intergenic_variant	-	-	-	-	-	-	-	-
chr1	30347271	intergenic_variant	-	-	-	-	-	-	-	-
chr1	30348008	intergenic_variant	-	-	-	-	-	-	-	-
chr1	30348190	intergenic_variant	-	-	-	-	-	-	-	-
chr1	30348823	intergenic_variant	-	-	-	-	-	-	-	-
chr1	30349070	intergenic_variant	-	-	-	-	-	-	-	-
chr1	30349327	intergenic_variant	-	-	-	-	-	-	-	-
chr1	30349647	intergenic_variant	-	-	-	-	-	-	-	-
chr1	30350318	intergenic_variant	-	-	-	-	-	-	-	-
chr1	30350855	intergenic_variant	-	-	-	-	-	-	-	-
chr1	30350894	intergenic_variant	-	-	-	-	-	-	-	-
chr1	30351232	intergenic_variant	-	-	-	-	-	-	-	-
chr1	30351241	intergenic_variant	-	-	-	-	-	-	-	-
chr1	30351387	intergenic_variant	-	-	-	-	-	-	-	-
chr1	30351779	intergenic_variant	-	-	-	-	-	-	-	-
chr1	30352928	intergenic_variant	-	-	-	-	-	-	-	-
chr1	30353133	intergenic_variant	-	-	-	-	-	-	-	-
chr1	30353153	intergenic_variant	-	-	-	-	-	-	-	-
chr1	30353252	intergenic_variant	-	-	-	-	-	-	-	-
chr1	30353324	intergenic_variant	-	-	-	-	-	-	-	-
chr1	30353611	intergenic_variant	-	-	-	-	-	-	-	-
chr1	30353885	intergenic_variant	-	-	-	-	-	-	-	-
chr1	30354788	intergenic_variant	-	-	-	-	-	-	-	-
chr1	30354921	intergenic_variant	-	-	-	-	-	-	-	-
chr1	30362070	intergenic_variant	-	-	-	-	-	-	-	-
chr1	30369855	intergenic_variant	-	-	-	-	-	-	-	-
chr1	30374508	intergenic_variant	-	-	-	-	-	-	-	-
chr1	30375904	intergenic_variant	-	-	-	-	-	-	-	-
chr1	30376420	intergenic_variant	-	-	-	-	-	-	-	-
chr1	30377295	intergenic_variant	-	-	-	-	-	-	-	-
chr1	30377919	intergenic_variant	-	-	-	-	-	-	-	-
chr1	30378367	intergenic_variant	-	-	-	-	-	-	-	-
chr1	30378725	intergenic_variant	-	-	-	-	-	-	-	-
chr1	30379369	intergenic_variant	-	-	-	-	-	-	-	-
chr1	30379494	intergenic_variant	-	-	-	-	-	-	-	-
chr1	30516309	intergenic_variant	-	-	-	-	-	-	-	-
chr1	30534143	downstream_gene_variant	-	-	-1	LYPLAL1	ENSPPYG00000000212	protein_coding	ENSPPYT00000000233	3199
chr1	30537070	downstream_gene_variant	-	-	-1	LYPLAL1	ENSPPYG00000000212	protein_coding	ENSPPYT00000000233	272
chr1	30541137	intron_variant	-	-	-1	LYPLAL1	ENSPPYG00000000212	protein_coding	ENSPPYT00000000233	-
chr1	30554945	intron_variant	-	-	-1	LYPLAL1	ENSPPYG00000000212	protein_coding	ENSPPYT00000000233	-
chr1	30574774	intron_variant	-	-	-1	LYPLAL1	ENSPPYG00000000212	protein_coding	ENSPPYT00000000233	-
chr1	30601664	intergenic_variant	-	-	-	-	-	-	-	-
chr1	30643230	intergenic_variant	-	-	-	-	-	-	-	-
chr1	30765436	intergenic_variant	-	-	-	-	-	-	-	-
chr1	31142367	intergenic_variant	-	-	-	-	-	-	-	-
chr1	31250842	upstream_gene_variant	-	-	1	-	ENSPPYG00000025388	miRNA	ENSPPYT00000028867	3491
chr1	31705159	upstream_gene_variant	-	-	-1	-	ENSPPYG00000028442	miRNA	ENSPPYT00000031921	369
chr1	31705661	upstream_gene_variant	-	-	-1	-	ENSPPYG00000028442	miRNA	ENSPPYT00000031921	871
chr1	31705858	upstream_gene_variant	-	-	-1	-	ENSPPYG00000028442	miRNA	ENSPPYT00000031921	1068
chr1	31706158	upstream_gene_variant	-	-	-1	-	ENSPPYG00000028442	miRNA	ENSPPYT00000031921	1368
chr1	31706324	upstream_gene_variant	-	-	-1	-	ENSPPYG00000028442	miRNA	ENSPPYT00000031921	1534
chr1	31713174	intergenic_variant	-	-	-	-	-	-	-	-
chr1	31739083	intergenic_variant	-	-	-	-	-	-	-	-
chr1	31740301	intergenic_variant	-	-	-	-	-	-	-	-
chr1	31740323	intergenic_variant	-	-	-	-	-	-	-	-
chr1	32491851	intergenic_variant	-	-	-	-	-	-	-	-
chr1	32645830	intergenic_variant	-	-	-	-	-	-	-	-
chr1	32646048	intergenic_variant	-	-	-	-	-	-	-	-
chr1	32646723	intergenic_variant	-	-	-	-	-	-	-	-
chr1	32648062	intergenic_variant	-	-	-	-	-	-	-	-
chr1	32652364	intergenic_variant	-	-	-	-	-	-	-	-
chr1	32652391	intergenic_variant	-	-	-	-	-	-	-	-
chr1	32652515	intergenic_variant	-	-	-	-	-	-	-	-
chr1	32652521	intergenic_variant	-	-	-	-	-	-	-	-
chr1	32652629	intergenic_variant	-	-	-	-	-	-	-	-
chr1	32653376	intergenic_variant	-	-	-	-	-	-	-	-
chr1	32653548	intergenic_variant	-	-	-	-	-	-	-	-
chr1	32653556	intergenic_variant	-	-	-	-	-	-	-	-
chr1	32653573	intergenic_variant	-	-	-	-	-	-	-	-
chr1	32653932	intergenic_variant	-	-	-	-	-	-	-	-
chr1	32654114	intergenic_variant	-	-	-	-	-	-	-	-
chr1	32654728	intergenic_variant	-	-	-	-	-	-	-	-
chr1	32655242	intergenic_variant	-	-	-	-	-	-	-	-
chr1	32655564	intergenic_variant	-	-	-	-	-	-	-	-
chr1	32655744	intergenic_variant	-	-	-	-	-	-	-	-
chr1	32655905	intergenic_variant	-	-	-	-	-	-	-	-
chr1	32656004	intergenic_variant	-	-	-	-	-	-	-	-
chr1	32656146	intergenic_variant	-	-	-	-	-	-	-	-
chr1	32656228	intergenic_variant	-	-	-	-	-	-	-	-
chr1	32656642	intergenic_variant	-	-	-	-	-	-	-	-
chr1	32656730	intergenic_variant	-	-	-	-	-	-	-	-
chr1	32656755	intergenic_variant	-	-	-	-	-	-	-	-
chr1	32657023	intergenic_variant	-	-	-	-	-	-	-	-
chr1	32657233	intergenic_variant	-	-	-	-	-	-	-	-
chr1	32657471	intergenic_variant	-	-	-	-	-	-	-	-
chr1	32657655	intergenic_variant	-	-	-	-	-	-	-	-
chr1	32657745	intergenic_variant	-	-	-	-	-	-	-	-
chr1	32657888	intergenic_variant	-	-	-	-	-	-	-	-
chr1	32657893	intergenic_variant	-	-	-	-	-	-	-	-
chr1	32661802	intergenic_variant	-	-	-	-	-	-	-	-
chr1	32661930	intergenic_variant	-	-	-	-	-	-	-	-
chr1	32662047	intergenic_variant	-	-	-	-	-	-	-	-
chr1	32662121	intergenic_variant	-	-	-	-	-	-	-	-
chr1	32662137	intergenic_variant	-	-	-	-	-	-	-	-
chr1	32662155	intergenic_variant	-	-	-	-	-	-	-	-
chr1	32662170	intergenic_variant	-	-	-	-	-	-	-	-
chr1	32662279	intergenic_variant	-	-	-	-	-	-	-	-
chr1	32662393	intergenic_variant	-	-	-	-	-	-	-	-
chr1	32662449	intergenic_variant	-	-	-	-	-	-	-	-
chr1	32662992	intergenic_variant	-	-	-	-	-	-	-	-
chr1	32663008	intergenic_variant	-	-	-	-	-	-	-	-
chr1	32663091	intergenic_variant	-	-	-	-	-	-	-	-
chr1	32663129	intergenic_variant	-	-	-	-	-	-	-	-
chr1	32664238	intergenic_variant	-	-	-	-	-	-	-	-
chr1	32665082	intergenic_variant	-	-	-	-	-	-	-	-
chr1	32665712	intergenic_variant	-	-	-	-	-	-	-	-
chr1	32665920	intergenic_variant	-	-	-	-	-	-	-	-
chr1	32666383	intergenic_variant	-	-	-	-	-	-	-	-
chr1	32666502	intergenic_variant	-	-	-	-	-	-	-	-
chr1	32666673	intergenic_variant	-	-	-	-	-	-	-	-
chr1	32666713	intergenic_variant	-	-	-	-	-	-	-	-
chr1	32666914	intergenic_variant	-	-	-	-	-	-	-	-
chr1	32671368	intergenic_variant	-	-	-	-	-	-	-	-
chr1	32749406	intergenic_variant	-	-	-	-	-	-	-	-
chr1	32749743	intergenic_variant	-	-	-	-	-	-	-	-
chr1	32751512	intergenic_variant	-	-	-	-	-	-	-	-
chr1	32751655	intergenic_variant	-	-	-	-	-	-	-	-
chr1	32756050	intergenic_variant	-	-	-	-	-	-	-	-
chr1	32790285	intergenic_variant	-	-	-	-	-	-	-	-
chr1	33023557	intron_variant	-	-	1	ESRRG	ENSPPYG00000000217	protein_coding	ENSPPYT00000000239	-
chr1	33023595	intron_variant	-	-	1	ESRRG	ENSPPYG00000000217	protein_coding	ENSPPYT00000000239	-
chr1	33023604	intron_variant	-	-	1	ESRRG	ENSPPYG00000000217	protein_coding	ENSPPYT00000000239	-
chr1	33023661	intron_variant	-	-	1	ESRRG	ENSPPYG00000000217	protein_coding	ENSPPYT00000000239	-
chr1	33024388	intron_variant	-	-	1	ESRRG	ENSPPYG00000000217	protein_coding	ENSPPYT00000000239	-
chr1	33258171	intron_variant	-	-	1	ESRRG	ENSPPYG00000000217	protein_coding	ENSPPYT00000000239	-
chr1	33260118	intron_variant	-	-	1	ESRRG	ENSPPYG00000000217	protein_coding	ENSPPYT00000000239	-
chr1	33339099	intron_variant	-	-	1	ESRRG	ENSPPYG00000000217	protein_coding	ENSPPYT00000000239	-
chr1	33344135	intron_variant	-	-	1	ESRRG	ENSPPYG00000000217	protein_coding	ENSPPYT00000000239	-
chr1	33358430	intergenic_variant	-	-	-	-	-	-	-	-
chr1	33358465	intergenic_variant	-	-	-	-	-	-	-	-
chr1	33359982	intergenic_variant	-	-	-	-	-	-	-	-
chr1	33378296	intergenic_variant	-	-	-	-	-	-	-	-
chr1	33430970	upstream_gene_variant	-	-	1	USH2A	ENSPPYG00000000218	protein_coding	ENSPPYT00000000240	1380
chr1	33498079	intron_variant	-	-	1	USH2A	ENSPPYG00000000218	protein_coding	ENSPPYT00000000240	-
chr1	33499357	intron_variant	-	-	1	USH2A	ENSPPYG00000000218	protein_coding	ENSPPYT00000000240	-
chr1	33499983	intron_variant	-	-	1	USH2A	ENSPPYG00000000218	protein_coding	ENSPPYT00000000240	-
chr1	33500324	intron_variant	-	-	1	USH2A	ENSPPYG00000000218	protein_coding	ENSPPYT00000000240	-
chr1	33504239	intron_variant	-	-	1	USH2A	ENSPPYG00000000218	protein_coding	ENSPPYT00000000240	-
chr1	33506784	intron_variant	-	-	1	USH2A	ENSPPYG00000000218	protein_coding	ENSPPYT00000000240	-
chr1	33603880	intron_variant	-	-	1	USH2A	ENSPPYG00000000218	protein_coding	ENSPPYT00000000240	-
chr1	33603882	intron_variant	-	-	1	USH2A	ENSPPYG00000000218	protein_coding	ENSPPYT00000000240	-
chr1	33604548	intron_variant	-	-	1	USH2A	ENSPPYG00000000218	protein_coding	ENSPPYT00000000240	-
chr1	33604613	intron_variant	-	-	1	USH2A	ENSPPYG00000000218	protein_coding	ENSPPYT00000000240	-
chr1	33604905	intron_variant	-	-	1	USH2A	ENSPPYG00000000218	protein_coding	ENSPPYT00000000240	-
chr1	33605064	intron_variant	-	-	1	USH2A	ENSPPYG00000000218	protein_coding	ENSPPYT00000000240	-
chr1	33605250	intron_variant	-	-	1	USH2A	ENSPPYG00000000218	protein_coding	ENSPPYT00000000240	-
chr1	33605277	intron_variant	-	-	1	USH2A	ENSPPYG00000000218	protein_coding	ENSPPYT00000000240	-
chr1	33607012	intron_variant	-	-	1	USH2A	ENSPPYG00000000218	protein_coding	ENSPPYT00000000240	-
chr1	33609931	intron_variant	-	-	1	USH2A	ENSPPYG00000000218	protein_coding	ENSPPYT00000000240	-
chr1	33610340	intron_variant	-	-	1	USH2A	ENSPPYG00000000218	protein_coding	ENSPPYT00000000240	-
chr1	33612913	intron_variant	-	-	1	USH2A	ENSPPYG00000000218	protein_coding	ENSPPYT00000000240	-
chr1	33612955	intron_variant	-	-	1	USH2A	ENSPPYG00000000218	protein_coding	ENSPPYT00000000240	-
chr1	33614703	intron_variant	-	-	1	USH2A	ENSPPYG00000000218	protein_coding	ENSPPYT00000000240	-
chr1	33615115	intron_variant	-	-	1	USH2A	ENSPPYG00000000218	protein_coding	ENSPPYT00000000240	-
chr1	33615563	intron_variant	-	-	1	USH2A	ENSPPYG00000000218	protein_coding	ENSPPYT00000000240	-
chr1	33617949	intron_variant	-	-	1	USH2A	ENSPPYG00000000218	protein_coding	ENSPPYT00000000240	-
chr1	33617971	intron_variant	-	-	1	USH2A	ENSPPYG00000000218	protein_coding	ENSPPYT00000000240	-
chr1	33633979	intron_variant	-	-	1	USH2A	ENSPPYG00000000218	protein_coding	ENSPPYT00000000240	-
chr1	33637556	intron_variant	-	-	1	USH2A	ENSPPYG00000000218	protein_coding	ENSPPYT00000000240	-
chr1	33638727	intron_variant	-	-	1	USH2A	ENSPPYG00000000218	protein_coding	ENSPPYT00000000240	-
chr1	33640479	intron_variant	-	-	1	USH2A	ENSPPYG00000000218	protein_coding	ENSPPYT00000000240	-
chr1	33664061	intron_variant	-	-	1	USH2A	ENSPPYG00000000218	protein_coding	ENSPPYT00000000240	-
chr1	33665715	intron_variant	-	-	1	USH2A	ENSPPYG00000000218	protein_coding	ENSPPYT00000000240	-
chr1	33665830	intron_variant	-	-	1	USH2A	ENSPPYG00000000218	protein_coding	ENSPPYT00000000240	-
chr1	33667956	intron_variant	-	-	1	USH2A	ENSPPYG00000000218	protein_coding	ENSPPYT00000000240	-
chr1	33668750	intron_variant	-	-	1	USH2A	ENSPPYG00000000218	protein_coding	ENSPPYT00000000240	-
chr1	33669001	intron_variant	-	-	1	USH2A	ENSPPYG00000000218	protein_coding	ENSPPYT00000000240	-
chr1	33669974	intron_variant	-	-	1	USH2A	ENSPPYG00000000218	protein_coding	ENSPPYT00000000240	-
chr1	33670057	intron_variant	-	-	1	USH2A	ENSPPYG00000000218	protein_coding	ENSPPYT00000000240	-
chr1	33672969	intron_variant	-	-	1	USH2A	ENSPPYG00000000218	protein_coding	ENSPPYT00000000240	-
chr1	33766147	intron_variant	-	-	1	USH2A	ENSPPYG00000000218	protein_coding	ENSPPYT00000000240	-
chr1	34464232	intergenic_variant	-	-	-	-	-	-	-	-
chr1	34485241	intergenic_variant	-	-	-	-	-	-	-	-
chr1	35073575	intergenic_variant	-	-	-	-	-	-	-	-
chr1	35075107	intergenic_variant	-	-	-	-	-	-	-	-
chr1	35075310	intergenic_variant	-	-	-	-	-	-	-	-
chr1	35077202	intergenic_variant	-	-	-	-	-	-	-	-
chr1	35078559	intergenic_variant	-	-	-	-	-	-	-	-
chr1	35094894	intergenic_variant	-	-	-	-	-	-	-	-
chr1	35096778	intergenic_variant	-	-	-	-	-	-	-	-
chr1	35099328	intergenic_variant	-	-	-	-	-	-	-	-
chr1	35099589	intergenic_variant	-	-	-	-	-	-	-	-
chr1	35099741	intergenic_variant	-	-	-	-	-	-	-	-
chr1	35111486	intergenic_variant	-	-	-	-	-	-	-	-
chr1	35331975	intergenic_variant	-	-	-	-	-	-	-	-
chr1	35461937	intron_variant	-	-	1	PTPN14	ENSPPYG00000000222	protein_coding	ENSPPYT00000000244	-
chr1	35508642	intron_variant	-	-	1	PTPN14	ENSPPYG00000000222	protein_coding	ENSPPYT00000000244	-
chr1	35536075	intron_variant	-	-	1	PTPN14	ENSPPYG00000000222	protein_coding	ENSPPYT00000000244	-
chr1	35536210	intron_variant	-	-	1	PTPN14	ENSPPYG00000000222	protein_coding	ENSPPYT00000000244	-
chr1	35536681	intron_variant	-	-	1	PTPN14	ENSPPYG00000000222	protein_coding	ENSPPYT00000000244	-
chr1	35536930	intron_variant	-	-	1	PTPN14	ENSPPYG00000000222	protein_coding	ENSPPYT00000000244	-
chr1	35536958	intron_variant	-	-	1	PTPN14	ENSPPYG00000000222	protein_coding	ENSPPYT00000000244	-
chr1	35537196	intron_variant	-	-	1	PTPN14	ENSPPYG00000000222	protein_coding	ENSPPYT00000000244	-
chr1	35537199	intron_variant	-	-	1	PTPN14	ENSPPYG00000000222	protein_coding	ENSPPYT00000000244	-
chr1	35537252	intron_variant	-	-	1	PTPN14	ENSPPYG00000000222	protein_coding	ENSPPYT00000000244	-
chr1	35537425	intron_variant	-	-	1	PTPN14	ENSPPYG00000000222	protein_coding	ENSPPYT00000000244	-
chr1	35537892	intron_variant	-	-	1	PTPN14	ENSPPYG00000000222	protein_coding	ENSPPYT00000000244	-
chr1	35538231	intron_variant	-	-	1	PTPN14	ENSPPYG00000000222	protein_coding	ENSPPYT00000000244	-
chr1	35538245	intron_variant	-	-	1	PTPN14	ENSPPYG00000000222	protein_coding	ENSPPYT00000000244	-
chr1	35538412	intron_variant	-	-	1	PTPN14	ENSPPYG00000000222	protein_coding	ENSPPYT00000000244	-
chr1	35538766	intron_variant	-	-	1	PTPN14	ENSPPYG00000000222	protein_coding	ENSPPYT00000000244	-
chr1	35538767	intron_variant	-	-	1	PTPN14	ENSPPYG00000000222	protein_coding	ENSPPYT00000000244	-
chr1	35539537	intron_variant	-	-	1	PTPN14	ENSPPYG00000000222	protein_coding	ENSPPYT00000000244	-
chr1	35540328	intron_variant	-	-	1	PTPN14	ENSPPYG00000000222	protein_coding	ENSPPYT00000000244	-
chr1	35540740	intron_variant	-	-	1	PTPN14	ENSPPYG00000000222	protein_coding	ENSPPYT00000000244	-
chr1	35568516	downstream_gene_variant	-	-	-1	SMYD2	ENSPPYG00000000223	protein_coding	ENSPPYT00000000245	1044
chr1	35571154	intron_variant	-	-	-1	SMYD2	ENSPPYG00000000223	protein_coding	ENSPPYT00000000245	-
chr1	35639191	intergenic_variant	-	-	-	-	-	-	-	-
chr1	35646037	intergenic_variant	-	-	-	-	-	-	-	-
chr1	35651307	intergenic_variant	-	-	-	-	-	-	-	-
chr1	35674485	intergenic_variant	-	-	-	-	-	-	-	-
chr1	35746508	intergenic_variant	-	-	-	-	-	-	-	-
chr1	35763928	intergenic_variant	-	-	-	-	-	-	-	-
chr1	35852262	intergenic_variant	-	-	-	-	-	-	-	-
chr1	35853113	intergenic_variant	-	-	-	-	-	-	-	-
chr1	35853497	intergenic_variant	-	-	-	-	-	-	-	-
chr1	35860604	intergenic_variant	-	-	-	-	-	-	-	-
chr1	35873888	downstream_gene_variant	-	-	-1	PROX1	ENSPPYG00000000224	protein_coding	ENSPPYT00000000246	4731
chr1	35875734	downstream_gene_variant	-	-	-1	PROX1	ENSPPYG00000000224	protein_coding	ENSPPYT00000000246	2885
chr1	35876968	downstream_gene_variant	-	-	-1	PROX1	ENSPPYG00000000224	protein_coding	ENSPPYT00000000246	1651
chr1	35953052	intergenic_variant	-	-	-	-	-	-	-	-
chr1	36016670	intergenic_variant	-	-	-	-	-	-	-	-
chr1	36017166	intergenic_variant	-	-	-	-	-	-	-	-
chr1	36020826	intergenic_variant	-	-	-	-	-	-	-	-
chr1	36021559	intergenic_variant	-	-	-	-	-	-	-	-
chr1	36022220	intergenic_variant	-	-	-	-	-	-	-	-
chr1	36023178	intergenic_variant	-	-	-	-	-	-	-	-
chr1	36029187	intergenic_variant	-	-	-	-	-	-	-	-
chr1	36197823	intergenic_variant	-	-	-	-	-	-	-	-
chr1	36198429	intergenic_variant	-	-	-	-	-	-	-	-
chr1	36198861	intergenic_variant	-	-	-	-	-	-	-	-
chr1	36199864	intergenic_variant	-	-	-	-	-	-	-	-
chr1	36199992	intergenic_variant	-	-	-	-	-	-	-	-
chr1	36201435	intergenic_variant	-	-	-	-	-	-	-	-
chr1	36202176	intergenic_variant	-	-	-	-	-	-	-	-
chr1	36202410	intergenic_variant	-	-	-	-	-	-	-	-
chr1	36202968	intergenic_variant	-	-	-	-	-	-	-	-
chr1	36207308	intergenic_variant	-	-	-	-	-	-	-	-
chr1	36208328	intergenic_variant	-	-	-	-	-	-	-	-
chr1	36208582	intergenic_variant	-	-	-	-	-	-	-	-
chr1	36209008	intergenic_variant	-	-	-	-	-	-	-	-
chr1	36224355	intergenic_variant	-	-	-	-	-	-	-	-
chr1	36234182	intergenic_variant	-	-	-	-	-	-	-	-
chr1	36235620	intergenic_variant	-	-	-	-	-	-	-	-
chr1	36238940	intergenic_variant	-	-	-	-	-	-	-	-
chr1	36244560	intergenic_variant	-	-	-	-	-	-	-	-
chr1	36248745	intergenic_variant	-	-	-	-	-	-	-	-
chr1	36248775	intergenic_variant	-	-	-	-	-	-	-	-
chr1	36249239	intergenic_variant	-	-	-	-	-	-	-	-
chr1	36249379	intergenic_variant	-	-	-	-	-	-	-	-
chr1	36255457	intergenic_variant	-	-	-	-	-	-	-	-
chr1	36426631	intergenic_variant	-	-	-	-	-	-	-	-
chr1	36435845	intergenic_variant	-	-	-	-	-	-	-	-
chr1	36441763	intergenic_variant	-	-	-	-	-	-	-	-
chr1	36636074	intergenic_variant	-	-	-	-	-	-	-	-
chr1	36638188	intergenic_variant	-	-	-	-	-	-	-	-
chr1	36643124	intergenic_variant	-	-	-	-	-	-	-	-
chr1	36643974	intergenic_variant	-	-	-	-	-	-	-	-
chr1	36653981	intergenic_variant	-	-	-	-	-	-	-	-
chr1	36801053	intron_variant	-	-	-1	RPS6KC1	ENSPPYG00000000226	protein_coding	ENSPPYT00000000248	-
chr1	36803247	intron_variant	-	-	-1	RPS6KC1	ENSPPYG00000000226	protein_coding	ENSPPYT00000000248	-
chr1	36805215	intron_variant	-	-	-1	RPS6KC1	ENSPPYG00000000226	protein_coding	ENSPPYT00000000248	-
chr1	36808482	intron_variant	-	-	-1	RPS6KC1	ENSPPYG00000000226	protein_coding	ENSPPYT00000000248	-
chr1	36808967	intron_variant	-	-	-1	RPS6KC1	ENSPPYG00000000226	protein_coding	ENSPPYT00000000248	-
chr1	36809376	intron_variant	-	-	-1	RPS6KC1	ENSPPYG00000000226	protein_coding	ENSPPYT00000000248	-
chr1	36809443	intron_variant	-	-	-1	RPS6KC1	ENSPPYG00000000226	protein_coding	ENSPPYT00000000248	-
chr1	36809517	intron_variant	-	-	-1	RPS6KC1	ENSPPYG00000000226	protein_coding	ENSPPYT00000000248	-
chr1	36809712	intron_variant	-	-	-1	RPS6KC1	ENSPPYG00000000226	protein_coding	ENSPPYT00000000248	-
chr1	36809734	intron_variant	-	-	-1	RPS6KC1	ENSPPYG00000000226	protein_coding	ENSPPYT00000000248	-
chr1	36810405	intron_variant	-	-	-1	RPS6KC1	ENSPPYG00000000226	protein_coding	ENSPPYT00000000248	-
chr1	36810466	intron_variant	-	-	-1	RPS6KC1	ENSPPYG00000000226	protein_coding	ENSPPYT00000000248	-
chr1	36810534	intron_variant	-	-	-1	RPS6KC1	ENSPPYG00000000226	protein_coding	ENSPPYT00000000248	-
chr1	36810829	intron_variant	-	-	-1	RPS6KC1	ENSPPYG00000000226	protein_coding	ENSPPYT00000000248	-
chr1	36810929	intron_variant	-	-	-1	RPS6KC1	ENSPPYG00000000226	protein_coding	ENSPPYT00000000248	-
chr1	36810973	intron_variant	-	-	-1	RPS6KC1	ENSPPYG00000000226	protein_coding	ENSPPYT00000000248	-
chr1	36811682	missense_variant	S/P	Tct/Cct	-1	RPS6KC1	ENSPPYG00000000226	protein_coding	ENSPPYT00000000248	-
chr1	36812316	upstream_gene_variant	-	-	-1	RPS6KC1	ENSPPYG00000000226	protein_coding	ENSPPYT00000000248	586
chr1	36812573	upstream_gene_variant	-	-	-1	RPS6KC1	ENSPPYG00000000226	protein_coding	ENSPPYT00000000248	843
chr1	36812586	upstream_gene_variant	-	-	-1	RPS6KC1	ENSPPYG00000000226	protein_coding	ENSPPYT00000000248	856
chr1	36812597	upstream_gene_variant	-	-	-1	RPS6KC1	ENSPPYG00000000226	protein_coding	ENSPPYT00000000248	867
chr1	36812972	upstream_gene_variant	-	-	-1	RPS6KC1	ENSPPYG00000000226	protein_coding	ENSPPYT00000000248	1242
chr1	36813059	upstream_gene_variant	-	-	-1	RPS6KC1	ENSPPYG00000000226	protein_coding	ENSPPYT00000000248	1329
chr1	36813077	upstream_gene_variant	-	-	-1	RPS6KC1	ENSPPYG00000000226	protein_coding	ENSPPYT00000000248	1347
chr1	36813090	upstream_gene_variant	-	-	-1	RPS6KC1	ENSPPYG00000000226	protein_coding	ENSPPYT00000000248	1360
chr1	36813253	upstream_gene_variant	-	-	-1	RPS6KC1	ENSPPYG00000000226	protein_coding	ENSPPYT00000000248	1523
chr1	36813495	upstream_gene_variant	-	-	-1	RPS6KC1	ENSPPYG00000000226	protein_coding	ENSPPYT00000000248	1765
chr1	36814188	upstream_gene_variant	-	-	-1	RPS6KC1	ENSPPYG00000000226	protein_coding	ENSPPYT00000000248	2458
chr1	36816320	upstream_gene_variant	-	-	-1	RPS6KC1	ENSPPYG00000000226	protein_coding	ENSPPYT00000000248	4590
chr1	36816498	upstream_gene_variant	-	-	-1	RPS6KC1	ENSPPYG00000000226	protein_coding	ENSPPYT00000000248	4768
chr1	36816721	upstream_gene_variant	-	-	-1	RPS6KC1	ENSPPYG00000000226	protein_coding	ENSPPYT00000000248	4991
chr1	36817849	intergenic_variant	-	-	-	-	-	-	-	-
chr1	36818218	intergenic_variant	-	-	-	-	-	-	-	-
chr1	36818960	intergenic_variant	-	-	-	-	-	-	-	-
chr1	36819015	intergenic_variant	-	-	-	-	-	-	-	-
chr1	36819371	intergenic_variant	-	-	-	-	-	-	-	-
chr1	36819560	intergenic_variant	-	-	-	-	-	-	-	-
chr1	36820146	intergenic_variant	-	-	-	-	-	-	-	-
chr1	36820175	intergenic_variant	-	-	-	-	-	-	-	-
chr1	36820750	intergenic_variant	-	-	-	-	-	-	-	-
chr1	36820851	intergenic_variant	-	-	-	-	-	-	-	-
chr1	36820873	intergenic_variant	-	-	-	-	-	-	-	-
chr1	36825240	intergenic_variant	-	-	-	-	-	-	-	-
chr1	36825374	intergenic_variant	-	-	-	-	-	-	-	-
chr1	36825899	intergenic_variant	-	-	-	-	-	-	-	-
chr1	36827055	intergenic_variant	-	-	-	-	-	-	-	-
chr1	36827564	intergenic_variant	-	-	-	-	-	-	-	-
chr1	36829203	intergenic_variant	-	-	-	-	-	-	-	-
chr1	36925145	intron_variant	-	-	1	ANGEL2	ENSPPYG00000000227	protein_coding	ENSPPYT00000000251	-
chr1	36925152	intron_variant	-	-	1	ANGEL2	ENSPPYG00000000227	protein_coding	ENSPPYT00000000251	-
chr1	36927321	intron_variant	-	-	1	ANGEL2	ENSPPYG00000000227	protein_coding	ENSPPYT00000000251	-
chr1	36927427	intron_variant	-	-	1	ANGEL2	ENSPPYG00000000227	protein_coding	ENSPPYT00000000251	-
chr1	36927435	intron_variant	-	-	1	ANGEL2	ENSPPYG00000000227	protein_coding	ENSPPYT00000000251	-
chr1	36927767	intron_variant	-	-	1	ANGEL2	ENSPPYG00000000227	protein_coding	ENSPPYT00000000251	-
chr1	36928686	intron_variant	-	-	1	ANGEL2	ENSPPYG00000000227	protein_coding	ENSPPYT00000000251	-
chr1	36928822	intron_variant	-	-	1	ANGEL2	ENSPPYG00000000227	protein_coding	ENSPPYT00000000251	-
chr1	36929446	missense_variant	S/N	aGc/aAc	1	ANGEL2	ENSPPYG00000000227	protein_coding	ENSPPYT00000000251	-
chr1	36930719	synonymous_variant	E	gaA/gaG	1	ANGEL2	ENSPPYG00000000227	protein_coding	ENSPPYT00000000251	-
chr1	36931472	intron_variant	-	-	1	ANGEL2	ENSPPYG00000000227	protein_coding	ENSPPYT00000000251	-
chr1	36931613	intron_variant	-	-	1	ANGEL2	ENSPPYG00000000227	protein_coding	ENSPPYT00000000251	-
chr1	36933041	intron_variant	-	-	1	ANGEL2	ENSPPYG00000000227	protein_coding	ENSPPYT00000000251	-
chr1	36935474	intron_variant	-	-	1	ANGEL2	ENSPPYG00000000227	protein_coding	ENSPPYT00000000251	-
chr1	36936467	intron_variant	-	-	1	ANGEL2	ENSPPYG00000000227	protein_coding	ENSPPYT00000000251	-
chr1	36938393	intron_variant	-	-	1	ANGEL2	ENSPPYG00000000227	protein_coding	ENSPPYT00000000251	-
chr1	36948408	downstream_gene_variant	-	-	1	ANGEL2	ENSPPYG00000000227	protein_coding	ENSPPYT00000000251	1568
chr1	36948408	3_prime_UTR_variant	-	-	-1	VASH2	ENSPPYG00000000228	protein_coding	ENSPPYT00000000252	-
chr1	36949879	downstream_gene_variant	-	-	1	ANGEL2	ENSPPYG00000000227	protein_coding	ENSPPYT00000000251	3039
chr1	36949879	3_prime_UTR_variant	-	-	-1	VASH2	ENSPPYG00000000228	protein_coding	ENSPPYT00000000252	-
chr1	36953362	intron_variant	-	-	-1	VASH2	ENSPPYG00000000228	protein_coding	ENSPPYT00000000252	-
chr1	36953532	intron_variant	-	-	-1	VASH2	ENSPPYG00000000228	protein_coding	ENSPPYT00000000252	-
chr1	36955486	intron_variant	-	-	-1	VASH2	ENSPPYG00000000228	protein_coding	ENSPPYT00000000252	-
chr1	36959107	intron_variant	-	-	-1	VASH2	ENSPPYG00000000228	protein_coding	ENSPPYT00000000252	-
chr1	36963200	intron_variant	-	-	-1	VASH2	ENSPPYG00000000228	protein_coding	ENSPPYT00000000252	-
chr1	36963234	intron_variant	-	-	-1	VASH2	ENSPPYG00000000228	protein_coding	ENSPPYT00000000252	-
chr1	36963731	intron_variant	-	-	-1	VASH2	ENSPPYG00000000228	protein_coding	ENSPPYT00000000252	-
chr1	36964351	intron_variant	-	-	-1	VASH2	ENSPPYG00000000228	protein_coding	ENSPPYT00000000252	-
chr1	37043707	intron_variant	-	-	-1	FLVCR1	ENSPPYG00000000229	protein_coding	ENSPPYT00000000253	-
chr1	37045348	intron_variant	-	-	-1	FLVCR1	ENSPPYG00000000229	protein_coding	ENSPPYT00000000253	-
chr1	37046480	intron_variant	-	-	-1	FLVCR1	ENSPPYG00000000229	protein_coding	ENSPPYT00000000253	-
chr1	37048498	intron_variant	-	-	-1	FLVCR1	ENSPPYG00000000229	protein_coding	ENSPPYT00000000253	-
chr1	37180667	intron_variant	-	-	1	NSL1	ENSPPYG00000000233	protein_coding	ENSPPYT00000000257	-
chr1	37238817	intergenic_variant	-	-	-	-	-	-	-	-
chr1	37281584	intergenic_variant	-	-	-	-	-	-	-	-
chr1	37339565	3_prime_UTR_variant	-	-	-1	ATF3	ENSPPYG00000000235	protein_coding	ENSPPYT00000000259	-
chr1	37420027	upstream_gene_variant	-	-	1	U6	ENSPPYG00000028003	snRNA	ENSPPYT00000031482	912
chr1	37420758	upstream_gene_variant	-	-	1	U6	ENSPPYG00000028003	snRNA	ENSPPYT00000031482	181
chr1	37421078	downstream_gene_variant	-	-	1	U6	ENSPPYG00000028003	snRNA	ENSPPYT00000031482	55
chr1	37421145	downstream_gene_variant	-	-	1	U6	ENSPPYG00000028003	snRNA	ENSPPYT00000031482	122
chr1	37421223	downstream_gene_variant	-	-	1	U6	ENSPPYG00000028003	snRNA	ENSPPYT00000031482	200
chr1	37421463	downstream_gene_variant	-	-	1	U6	ENSPPYG00000028003	snRNA	ENSPPYT00000031482	440
chr1	37421561	downstream_gene_variant	-	-	1	U6	ENSPPYG00000028003	snRNA	ENSPPYT00000031482	538
chr1	37421657	downstream_gene_variant	-	-	1	U6	ENSPPYG00000028003	snRNA	ENSPPYT00000031482	634
chr1	37422159	downstream_gene_variant	-	-	1	U6	ENSPPYG00000028003	snRNA	ENSPPYT00000031482	1136
chr1	37422285	downstream_gene_variant	-	-	1	U6	ENSPPYG00000028003	snRNA	ENSPPYT00000031482	1262
chr1	37422837	downstream_gene_variant	-	-	1	U6	ENSPPYG00000028003	snRNA	ENSPPYT00000031482	1814
chr1	37423551	downstream_gene_variant	-	-	1	U6	ENSPPYG00000028003	snRNA	ENSPPYT00000031482	2528
chr1	37424505	downstream_gene_variant	-	-	1	U6	ENSPPYG00000028003	snRNA	ENSPPYT00000031482	3482
chr1	37424705	downstream_gene_variant	-	-	1	U6	ENSPPYG00000028003	snRNA	ENSPPYT00000031482	3682
chr1	37424895	downstream_gene_variant	-	-	1	U6	ENSPPYG00000028003	snRNA	ENSPPYT00000031482	3872
chr1	37424913	downstream_gene_variant	-	-	1	U6	ENSPPYG00000028003	snRNA	ENSPPYT00000031482	3890
chr1	37425559	downstream_gene_variant	-	-	1	U6	ENSPPYG00000028003	snRNA	ENSPPYT00000031482	4536
chr1	37484019	intergenic_variant	-	-	-	-	-	-	-	-
chr1	38112125	intergenic_variant	-	-	-	-	-	-	-	-
chr1	38115850	intergenic_variant	-	-	-	-	-	-	-	-
chr1	38118005	intergenic_variant	-	-	-	-	-	-	-	-
chr1	38118604	intergenic_variant	-	-	-	-	-	-	-	-
chr1	38119991	intergenic_variant	-	-	-	-	-	-	-	-
chr1	38120737	intergenic_variant	-	-	-	-	-	-	-	-
chr1	38126000	intergenic_variant	-	-	-	-	-	-	-	-
chr1	38127095	intergenic_variant	-	-	-	-	-	-	-	-
chr1	38130722	intergenic_variant	-	-	-	-	-	-	-	-
chr1	38132098	intergenic_variant	-	-	-	-	-	-	-	-
chr1	38231762	intron_variant	-	-	1	LPGAT1	ENSPPYG00000000240	protein_coding	ENSPPYT00000000264	-
chr1	38243193	downstream_gene_variant	-	-	1	LPGAT1	ENSPPYG00000000240	protein_coding	ENSPPYT00000000264	588
chr1	38243827	downstream_gene_variant	-	-	1	LPGAT1	ENSPPYG00000000240	protein_coding	ENSPPYT00000000264	1222
chr1	38259329	intergenic_variant	-	-	-	-	-	-	-	-
chr1	38261207	intergenic_variant	-	-	-	-	-	-	-	-
chr1	38526862	downstream_gene_variant	-	-	1	RD3	ENSPPYG00000000243	protein_coding	ENSPPYT00000000267	1977
chr1	38589520	intergenic_variant	-	-	-	-	-	-	-	-
chr1	38650515	upstream_gene_variant	-	-	-1	TRAF5	ENSPPYG00000000244	protein_coding	ENSPPYT00000000268	508
chr1	38650901	upstream_gene_variant	-	-	-1	TRAF5	ENSPPYG00000000244	protein_coding	ENSPPYT00000000268	894
chr1	38652239	upstream_gene_variant	-	-	-1	TRAF5	ENSPPYG00000000244	protein_coding	ENSPPYT00000000268	2232
chr1	38652799	upstream_gene_variant	-	-	-1	TRAF5	ENSPPYG00000000244	protein_coding	ENSPPYT00000000268	2792
chr1	38655141	intergenic_variant	-	-	-	-	-	-	-	-
chr1	38655458	intergenic_variant	-	-	-	-	-	-	-	-
chr1	38655495	intergenic_variant	-	-	-	-	-	-	-	-
chr1	38668229	intron_variant	-	-	-1	RCOR3	ENSPPYG00000000245	protein_coding	ENSPPYT00000000269	-
chr1	38668526	intron_variant	-	-	-1	RCOR3	ENSPPYG00000000245	protein_coding	ENSPPYT00000000269	-
chr1	38668633	intron_variant	-	-	-1	RCOR3	ENSPPYG00000000245	protein_coding	ENSPPYT00000000269	-
chr1	38670267	intron_variant	-	-	-1	RCOR3	ENSPPYG00000000245	protein_coding	ENSPPYT00000000269	-
chr1	38671606	intron_variant	-	-	-1	RCOR3	ENSPPYG00000000245	protein_coding	ENSPPYT00000000269	-
chr1	38672891	intron_variant	-	-	-1	RCOR3	ENSPPYG00000000245	protein_coding	ENSPPYT00000000269	-
chr1	38676578	intron_variant	-	-	-1	RCOR3	ENSPPYG00000000245	protein_coding	ENSPPYT00000000269	-
chr1	38676682	intron_variant	-	-	-1	RCOR3	ENSPPYG00000000245	protein_coding	ENSPPYT00000000269	-
chr1	38678782	intron_variant	-	-	-1	RCOR3	ENSPPYG00000000245	protein_coding	ENSPPYT00000000269	-
chr1	38679983	intron_variant	-	-	-1	RCOR3	ENSPPYG00000000245	protein_coding	ENSPPYT00000000269	-
chr1	38680156	intron_variant	-	-	-1	RCOR3	ENSPPYG00000000245	protein_coding	ENSPPYT00000000269	-
chr1	38682669	intron_variant	-	-	-1	RCOR3	ENSPPYG00000000245	protein_coding	ENSPPYT00000000269	-
chr1	38683408	intron_variant	-	-	-1	RCOR3	ENSPPYG00000000245	protein_coding	ENSPPYT00000000269	-
chr1	38684119	intron_variant	-	-	-1	RCOR3	ENSPPYG00000000245	protein_coding	ENSPPYT00000000269	-
chr1	38684314	intron_variant	-	-	-1	RCOR3	ENSPPYG00000000245	protein_coding	ENSPPYT00000000269	-
chr1	38687482	intron_variant	-	-	-1	RCOR3	ENSPPYG00000000245	protein_coding	ENSPPYT00000000269	-
chr1	38688275	intron_variant	-	-	-1	RCOR3	ENSPPYG00000000245	protein_coding	ENSPPYT00000000269	-
chr1	38689068	intron_variant	-	-	-1	RCOR3	ENSPPYG00000000245	protein_coding	ENSPPYT00000000269	-
chr1	38689729	intron_variant	-	-	-1	RCOR3	ENSPPYG00000000245	protein_coding	ENSPPYT00000000269	-
chr1	38690085	intron_variant	-	-	-1	RCOR3	ENSPPYG00000000245	protein_coding	ENSPPYT00000000269	-
chr1	38690799	intron_variant	-	-	-1	RCOR3	ENSPPYG00000000245	protein_coding	ENSPPYT00000000269	-
chr1	38692428	intron_variant	-	-	-1	RCOR3	ENSPPYG00000000245	protein_coding	ENSPPYT00000000269	-
chr1	38692802	intron_variant	-	-	-1	RCOR3	ENSPPYG00000000245	protein_coding	ENSPPYT00000000269	-
chr1	38693522	intron_variant	-	-	-1	RCOR3	ENSPPYG00000000245	protein_coding	ENSPPYT00000000269	-
chr1	38694154	intron_variant	-	-	-1	RCOR3	ENSPPYG00000000245	protein_coding	ENSPPYT00000000269	-
chr1	38694998	intron_variant	-	-	-1	RCOR3	ENSPPYG00000000245	protein_coding	ENSPPYT00000000269	-
chr1	38698156	intron_variant	-	-	-1	RCOR3	ENSPPYG00000000245	protein_coding	ENSPPYT00000000269	-
chr1	38698218	intron_variant	-	-	-1	RCOR3	ENSPPYG00000000245	protein_coding	ENSPPYT00000000269	-
chr1	38699123	intron_variant	-	-	-1	RCOR3	ENSPPYG00000000245	protein_coding	ENSPPYT00000000269	-
chr1	38699384	intron_variant	-	-	-1	RCOR3	ENSPPYG00000000245	protein_coding	ENSPPYT00000000269	-
chr1	38700241	intron_variant	-	-	-1	RCOR3	ENSPPYG00000000245	protein_coding	ENSPPYT00000000269	-
chr1	38701010	intron_variant	-	-	-1	RCOR3	ENSPPYG00000000245	protein_coding	ENSPPYT00000000269	-
chr1	38701149	intron_variant	-	-	-1	RCOR3	ENSPPYG00000000245	protein_coding	ENSPPYT00000000269	-
chr1	38702088	intron_variant	-	-	-1	RCOR3	ENSPPYG00000000245	protein_coding	ENSPPYT00000000269	-
chr1	38702489	intron_variant	-	-	-1	RCOR3	ENSPPYG00000000245	protein_coding	ENSPPYT00000000269	-
chr1	38703594	intron_variant	-	-	-1	RCOR3	ENSPPYG00000000245	protein_coding	ENSPPYT00000000269	-
chr1	38704274	intron_variant	-	-	-1	RCOR3	ENSPPYG00000000245	protein_coding	ENSPPYT00000000269	-
chr1	38705755	intron_variant	-	-	-1	RCOR3	ENSPPYG00000000245	protein_coding	ENSPPYT00000000269	-
chr1	38706377	intron_variant	-	-	-1	RCOR3	ENSPPYG00000000245	protein_coding	ENSPPYT00000000269	-
chr1	38707878	intron_variant	-	-	-1	RCOR3	ENSPPYG00000000245	protein_coding	ENSPPYT00000000269	-
chr1	38709153	intron_variant	-	-	-1	RCOR3	ENSPPYG00000000245	protein_coding	ENSPPYT00000000269	-
chr1	38709351	intron_variant	-	-	-1	RCOR3	ENSPPYG00000000245	protein_coding	ENSPPYT00000000269	-
chr1	38710111	intron_variant	-	-	-1	RCOR3	ENSPPYG00000000245	protein_coding	ENSPPYT00000000269	-
chr1	38710127	intron_variant	-	-	-1	RCOR3	ENSPPYG00000000245	protein_coding	ENSPPYT00000000269	-
chr1	38710198	intron_variant	-	-	-1	RCOR3	ENSPPYG00000000245	protein_coding	ENSPPYT00000000269	-
chr1	38711870	intron_variant	-	-	-1	RCOR3	ENSPPYG00000000245	protein_coding	ENSPPYT00000000269	-
chr1	38712558	intron_variant	-	-	-1	RCOR3	ENSPPYG00000000245	protein_coding	ENSPPYT00000000269	-
chr1	38714940	intron_variant	-	-	-1	RCOR3	ENSPPYG00000000245	protein_coding	ENSPPYT00000000269	-
chr1	38719331	upstream_gene_variant	-	-	-1	RCOR3	ENSPPYG00000000245	protein_coding	ENSPPYT00000000269	1195
chr1	38719587	upstream_gene_variant	-	-	-1	RCOR3	ENSPPYG00000000245	protein_coding	ENSPPYT00000000269	1451
chr1	38719808	upstream_gene_variant	-	-	-1	RCOR3	ENSPPYG00000000245	protein_coding	ENSPPYT00000000269	1672
chr1	38720957	upstream_gene_variant	-	-	-1	RCOR3	ENSPPYG00000000245	protein_coding	ENSPPYT00000000269	2821
chr1	38721621	upstream_gene_variant	-	-	-1	RCOR3	ENSPPYG00000000245	protein_coding	ENSPPYT00000000269	3485
chr1	38726549	intergenic_variant	-	-	-	-	-	-	-	-
chr1	39006881	intron_variant	-	-	1	KCNH1	ENSPPYG00000000247	protein_coding	ENSPPYT00000033595	-
chr1	39006881	intron_variant	-	-	1	KCNH1	ENSPPYG00000000247	protein_coding	ENSPPYT00000000271	-
chr1	39007008	intron_variant	-	-	1	KCNH1	ENSPPYG00000000247	protein_coding	ENSPPYT00000033595	-
chr1	39007008	intron_variant	-	-	1	KCNH1	ENSPPYG00000000247	protein_coding	ENSPPYT00000000271	-
chr1	39007010	intron_variant	-	-	1	KCNH1	ENSPPYG00000000247	protein_coding	ENSPPYT00000033595	-
chr1	39007010	intron_variant	-	-	1	KCNH1	ENSPPYG00000000247	protein_coding	ENSPPYT00000000271	-
chr1	39008236	intron_variant	-	-	1	KCNH1	ENSPPYG00000000247	protein_coding	ENSPPYT00000033595	-
chr1	39008236	intron_variant	-	-	1	KCNH1	ENSPPYG00000000247	protein_coding	ENSPPYT00000000271	-
chr1	39008420	intron_variant	-	-	1	KCNH1	ENSPPYG00000000247	protein_coding	ENSPPYT00000033595	-
chr1	39008420	intron_variant	-	-	1	KCNH1	ENSPPYG00000000247	protein_coding	ENSPPYT00000000271	-
chr1	39008459	intron_variant	-	-	1	KCNH1	ENSPPYG00000000247	protein_coding	ENSPPYT00000033595	-
chr1	39008459	intron_variant	-	-	1	KCNH1	ENSPPYG00000000247	protein_coding	ENSPPYT00000000271	-
chr1	39008781	intron_variant	-	-	1	KCNH1	ENSPPYG00000000247	protein_coding	ENSPPYT00000033595	-
chr1	39008781	intron_variant	-	-	1	KCNH1	ENSPPYG00000000247	protein_coding	ENSPPYT00000000271	-
chr1	39009539	intron_variant	-	-	1	KCNH1	ENSPPYG00000000247	protein_coding	ENSPPYT00000033595	-
chr1	39009539	intron_variant	-	-	1	KCNH1	ENSPPYG00000000247	protein_coding	ENSPPYT00000000271	-
chr1	39010253	intron_variant	-	-	1	KCNH1	ENSPPYG00000000247	protein_coding	ENSPPYT00000033595	-
chr1	39010253	intron_variant	-	-	1	KCNH1	ENSPPYG00000000247	protein_coding	ENSPPYT00000000271	-
chr1	39010918	intron_variant	-	-	1	KCNH1	ENSPPYG00000000247	protein_coding	ENSPPYT00000033595	-
chr1	39010918	intron_variant	-	-	1	KCNH1	ENSPPYG00000000247	protein_coding	ENSPPYT00000000271	-
chr1	39014770	intron_variant	-	-	1	KCNH1	ENSPPYG00000000247	protein_coding	ENSPPYT00000033595	-
chr1	39014770	intron_variant	-	-	1	KCNH1	ENSPPYG00000000247	protein_coding	ENSPPYT00000000271	-
chr1	39026801	intron_variant	-	-	1	KCNH1	ENSPPYG00000000247	protein_coding	ENSPPYT00000033595	-
chr1	39026801	intron_variant	-	-	1	KCNH1	ENSPPYG00000000247	protein_coding	ENSPPYT00000000271	-
chr1	39036979	intron_variant	-	-	1	KCNH1	ENSPPYG00000000247	protein_coding	ENSPPYT00000033595	-
chr1	39036979	intron_variant	-	-	1	KCNH1	ENSPPYG00000000247	protein_coding	ENSPPYT00000000271	-
chr1	39037692	intron_variant	-	-	1	KCNH1	ENSPPYG00000000247	protein_coding	ENSPPYT00000033595	-
chr1	39037692	intron_variant	-	-	1	KCNH1	ENSPPYG00000000247	protein_coding	ENSPPYT00000000271	-
chr1	39053496	intron_variant	-	-	1	KCNH1	ENSPPYG00000000247	protein_coding	ENSPPYT00000033595	-
chr1	39053496	intron_variant	-	-	1	KCNH1	ENSPPYG00000000247	protein_coding	ENSPPYT00000000271	-
chr1	39061066	intron_variant	-	-	1	KCNH1	ENSPPYG00000000247	protein_coding	ENSPPYT00000033595	-
chr1	39061066	intron_variant	-	-	1	KCNH1	ENSPPYG00000000247	protein_coding	ENSPPYT00000000271	-
chr1	39061653	intron_variant	-	-	1	KCNH1	ENSPPYG00000000247	protein_coding	ENSPPYT00000033595	-
chr1	39061653	intron_variant	-	-	1	KCNH1	ENSPPYG00000000247	protein_coding	ENSPPYT00000000271	-
chr1	39063534	intron_variant	-	-	1	KCNH1	ENSPPYG00000000247	protein_coding	ENSPPYT00000033595	-
chr1	39063534	intron_variant	-	-	1	KCNH1	ENSPPYG00000000247	protein_coding	ENSPPYT00000000271	-
chr1	39064967	intron_variant	-	-	1	KCNH1	ENSPPYG00000000247	protein_coding	ENSPPYT00000033595	-
chr1	39064967	intron_variant	-	-	1	KCNH1	ENSPPYG00000000247	protein_coding	ENSPPYT00000000271	-
chr1	39065656	intron_variant	-	-	1	KCNH1	ENSPPYG00000000247	protein_coding	ENSPPYT00000033595	-
chr1	39065656	intron_variant	-	-	1	KCNH1	ENSPPYG00000000247	protein_coding	ENSPPYT00000000271	-
chr1	39067850	intron_variant	-	-	1	KCNH1	ENSPPYG00000000247	protein_coding	ENSPPYT00000033595	-
chr1	39067850	intron_variant	-	-	1	KCNH1	ENSPPYG00000000247	protein_coding	ENSPPYT00000000271	-
chr1	39067853	intron_variant	-	-	1	KCNH1	ENSPPYG00000000247	protein_coding	ENSPPYT00000033595	-
chr1	39067853	intron_variant	-	-	1	KCNH1	ENSPPYG00000000247	protein_coding	ENSPPYT00000000271	-
chr1	39071645	intron_variant	-	-	1	KCNH1	ENSPPYG00000000247	protein_coding	ENSPPYT00000033595	-
chr1	39071645	intron_variant	-	-	1	KCNH1	ENSPPYG00000000247	protein_coding	ENSPPYT00000000271	-
chr1	39073436	intron_variant	-	-	1	KCNH1	ENSPPYG00000000247	protein_coding	ENSPPYT00000033595	-
chr1	39073436	intron_variant	-	-	1	KCNH1	ENSPPYG00000000247	protein_coding	ENSPPYT00000000271	-
chr1	39073597	intron_variant	-	-	1	KCNH1	ENSPPYG00000000247	protein_coding	ENSPPYT00000033595	-
chr1	39073597	intron_variant	-	-	1	KCNH1	ENSPPYG00000000247	protein_coding	ENSPPYT00000000271	-
chr1	39266673	intron_variant	-	-	1	KCNH1	ENSPPYG00000000247	protein_coding	ENSPPYT00000033595	-
chr1	39266673	intron_variant	-	-	1	KCNH1	ENSPPYG00000000247	protein_coding	ENSPPYT00000000271	-
chr1	39289963	intron_variant	-	-	1	KCNH1	ENSPPYG00000000247	protein_coding	ENSPPYT00000033595	-
chr1	39289963	intron_variant	-	-	1	KCNH1	ENSPPYG00000000247	protein_coding	ENSPPYT00000000271	-
chr1	39293984	intron_variant	-	-	1	KCNH1	ENSPPYG00000000247	protein_coding	ENSPPYT00000033595	-
chr1	39293984	intron_variant	-	-	1	KCNH1	ENSPPYG00000000247	protein_coding	ENSPPYT00000000271	-
chr1	39294558	intron_variant	-	-	1	KCNH1	ENSPPYG00000000247	protein_coding	ENSPPYT00000033595	-
chr1	39294558	intron_variant	-	-	1	KCNH1	ENSPPYG00000000247	protein_coding	ENSPPYT00000000271	-
chr1	39299547	intron_variant	-	-	1	KCNH1	ENSPPYG00000000247	protein_coding	ENSPPYT00000033595	-
chr1	39299547	intron_variant	-	-	1	KCNH1	ENSPPYG00000000247	protein_coding	ENSPPYT00000000271	-
chr1	39305790	intron_variant	-	-	1	KCNH1	ENSPPYG00000000247	protein_coding	ENSPPYT00000033595	-
chr1	39305790	intron_variant	-	-	1	KCNH1	ENSPPYG00000000247	protein_coding	ENSPPYT00000000271	-
chr1	39318584	intron_variant	-	-	1	KCNH1	ENSPPYG00000000247	protein_coding	ENSPPYT00000033595	-
chr1	39318584	intron_variant	-	-	1	KCNH1	ENSPPYG00000000247	protein_coding	ENSPPYT00000000271	-
chr1	39328022	intron_variant	-	-	1	KCNH1	ENSPPYG00000000247	protein_coding	ENSPPYT00000033595	-
chr1	39328022	intron_variant	-	-	1	KCNH1	ENSPPYG00000000247	protein_coding	ENSPPYT00000000271	-
chr1	39422493	intron_variant	-	-	-1	HHAT	ENSPPYG00000000248	protein_coding	ENSPPYT00000000272	-
chr1	39540196	intron_variant	-	-	-1	HHAT	ENSPPYG00000000248	protein_coding	ENSPPYT00000000272	-
chr1	39542692	intron_variant	-	-	-1	HHAT	ENSPPYG00000000248	protein_coding	ENSPPYT00000000272	-
chr1	39544286	intron_variant	-	-	-1	HHAT	ENSPPYG00000000248	protein_coding	ENSPPYT00000000272	-
chr1	39546173	intron_variant	-	-	-1	HHAT	ENSPPYG00000000248	protein_coding	ENSPPYT00000000272	-
chr1	39547767	intron_variant	-	-	-1	HHAT	ENSPPYG00000000248	protein_coding	ENSPPYT00000000272	-
chr1	39550965	intron_variant	-	-	-1	HHAT	ENSPPYG00000000248	protein_coding	ENSPPYT00000000272	-
chr1	39552079	intron_variant	-	-	-1	HHAT	ENSPPYG00000000248	protein_coding	ENSPPYT00000000272	-
chr1	39602477	intron_variant	-	-	-1	HHAT	ENSPPYG00000000248	protein_coding	ENSPPYT00000000272	-
chr1	39605708	intron_variant	-	-	-1	HHAT	ENSPPYG00000000248	protein_coding	ENSPPYT00000000272	-
chr1	39606379	intron_variant	-	-	-1	HHAT	ENSPPYG00000000248	protein_coding	ENSPPYT00000000272	-
chr1	39610079	intron_variant	-	-	-1	HHAT	ENSPPYG00000000248	protein_coding	ENSPPYT00000000272	-
chr1	39610754	intron_variant	-	-	-1	HHAT	ENSPPYG00000000248	protein_coding	ENSPPYT00000000272	-
chr1	39717961	intron_variant	-	-	-1	HHAT	ENSPPYG00000000248	protein_coding	ENSPPYT00000000272	-
chr1	39826567	intergenic_variant	-	-	-	-	-	-	-	-
chr1	39833125	intergenic_variant	-	-	-	-	-	-	-	-
chr1	39833815	intergenic_variant	-	-	-	-	-	-	-	-
chr1	39836049	intergenic_variant	-	-	-	-	-	-	-	-
chr1	39836395	intergenic_variant	-	-	-	-	-	-	-	-
chr1	40234413	intergenic_variant	-	-	-	-	-	-	-	-
chr1	40235697	intergenic_variant	-	-	-	-	-	-	-	-
chr1	40236516	intergenic_variant	-	-	-	-	-	-	-	-
chr1	40236877	intergenic_variant	-	-	-	-	-	-	-	-
chr1	40239378	intergenic_variant	-	-	-	-	-	-	-	-
chr1	40244598	intergenic_variant	-	-	-	-	-	-	-	-
chr1	40253519	downstream_gene_variant	-	-	-1	DIEXF	ENSPPYG00000000252	protein_coding	ENSPPYT00000033114	652
chr1	40253519	downstream_gene_variant	-	-	-1	DIEXF	ENSPPYG00000000252	protein_coding	ENSPPYT00000000277	1997
chr1	40518916	intron_variant	-	-	-1	CAMK1G	ENSPPYG00000000259	protein_coding	ENSPPYT00000000284	-
chr1	40522605	intron_variant	-	-	-1	CAMK1G	ENSPPYG00000000259	protein_coding	ENSPPYT00000000284	-
chr1	40522696	intron_variant	-	-	-1	CAMK1G	ENSPPYG00000000259	protein_coding	ENSPPYT00000000284	-
chr1	40522785	intron_variant	-	-	-1	CAMK1G	ENSPPYG00000000259	protein_coding	ENSPPYT00000000284	-
chr1	40523002	intron_variant	-	-	-1	CAMK1G	ENSPPYG00000000259	protein_coding	ENSPPYT00000000284	-
chr1	40610244	intergenic_variant	-	-	-	-	-	-	-	-
chr1	40612793	intergenic_variant	-	-	-	-	-	-	-	-
chr1	40626769	intergenic_variant	-	-	-	-	-	-	-	-
chr1	40708764	intergenic_variant	-	-	-	-	-	-	-	-
chr1	40749046	intergenic_variant	-	-	-	-	-	-	-	-
chr1	40749397	intergenic_variant	-	-	-	-	-	-	-	-
chr1	40750068	intergenic_variant	-	-	-	-	-	-	-	-
chr1	40750487	intergenic_variant	-	-	-	-	-	-	-	-
chr1	40896674	intergenic_variant	-	-	-	-	-	-	-	-
chr1	41322030	intergenic_variant	-	-	-	-	-	-	-	-
chr1	41322053	intergenic_variant	-	-	-	-	-	-	-	-
chr1	41323327	intergenic_variant	-	-	-	-	-	-	-	-
chr1	41323412	intergenic_variant	-	-	-	-	-	-	-	-
chr1	41323765	intergenic_variant	-	-	-	-	-	-	-	-
chr1	41323988	intergenic_variant	-	-	-	-	-	-	-	-
chr1	41329199	intergenic_variant	-	-	-	-	-	-	-	-
chr1	41330919	intergenic_variant	-	-	-	-	-	-	-	-
chr1	41347806	intergenic_variant	-	-	-	-	-	-	-	-
chr1	41348385	intergenic_variant	-	-	-	-	-	-	-	-
chr1	41354854	intergenic_variant	-	-	-	-	-	-	-	-
chr1	41355075	intergenic_variant	-	-	-	-	-	-	-	-
chr1	41355253	intergenic_variant	-	-	-	-	-	-	-	-
chr1	41355406	intergenic_variant	-	-	-	-	-	-	-	-
chr1	41356224	intergenic_variant	-	-	-	-	-	-	-	-
chr1	41356872	intergenic_variant	-	-	-	-	-	-	-	-
chr1	41357402	intergenic_variant	-	-	-	-	-	-	-	-
chr1	41357965	intergenic_variant	-	-	-	-	-	-	-	-
chr1	41358075	intergenic_variant	-	-	-	-	-	-	-	-
chr1	41359833	intergenic_variant	-	-	-	-	-	-	-	-
chr1	41360035	intergenic_variant	-	-	-	-	-	-	-	-
chr1	41361014	intergenic_variant	-	-	-	-	-	-	-	-
chr1	41361048	intergenic_variant	-	-	-	-	-	-	-	-
chr1	41364585	intergenic_variant	-	-	-	-	-	-	-	-
chr1	41414365	intergenic_variant	-	-	-	-	-	-	-	-
chr1	41414923	intergenic_variant	-	-	-	-	-	-	-	-
chr1	41415074	intergenic_variant	-	-	-	-	-	-	-	-
chr1	41415653	intergenic_variant	-	-	-	-	-	-	-	-
chr1	41415836	intergenic_variant	-	-	-	-	-	-	-	-
chr1	41415982	intergenic_variant	-	-	-	-	-	-	-	-
chr1	41416195	intergenic_variant	-	-	-	-	-	-	-	-
chr1	41416832	intergenic_variant	-	-	-	-	-	-	-	-
chr1	41417328	intergenic_variant	-	-	-	-	-	-	-	-
chr1	41418163	intergenic_variant	-	-	-	-	-	-	-	-
chr1	41418242	intergenic_variant	-	-	-	-	-	-	-	-
chr1	41418285	intergenic_variant	-	-	-	-	-	-	-	-
chr1	41418603	intergenic_variant	-	-	-	-	-	-	-	-
chr1	41418800	intergenic_variant	-	-	-	-	-	-	-	-
chr1	41418819	intergenic_variant	-	-	-	-	-	-	-	-
chr1	41419816	intergenic_variant	-	-	-	-	-	-	-	-
chr1	41419913	intergenic_variant	-	-	-	-	-	-	-	-
chr1	41420522	intergenic_variant	-	-	-	-	-	-	-	-
chr1	41421389	intergenic_variant	-	-	-	-	-	-	-	-
chr1	41428095	intergenic_variant	-	-	-	-	-	-	-	-
chr1	41428464	intergenic_variant	-	-	-	-	-	-	-	-
chr1	41521991	intergenic_variant	-	-	-	-	-	-	-	-
chr1	41523256	intergenic_variant	-	-	-	-	-	-	-	-
chr1	41703969	intergenic_variant	-	-	-	-	-	-	-	-
chr1	41771264	intergenic_variant	-	-	-	-	-	-	-	-
chr1	41903353	intron_variant	-	-	1	PLXNA2	ENSPPYG00000000261	protein_coding	ENSPPYT00000000286	-
chr1	41905670	synonymous_variant	Y	taT/taC	1	PLXNA2	ENSPPYG00000000261	protein_coding	ENSPPYT00000000286	-
chr1	41905964	synonymous_variant	D	gaT/gaC	1	PLXNA2	ENSPPYG00000000261	protein_coding	ENSPPYT00000000286	-
chr1	41908713	intron_variant	-	-	1	PLXNA2	ENSPPYG00000000261	protein_coding	ENSPPYT00000000286	-
chr1	41908807	intron_variant	-	-	1	PLXNA2	ENSPPYG00000000261	protein_coding	ENSPPYT00000000286	-
chr1	41908819	intron_variant	-	-	1	PLXNA2	ENSPPYG00000000261	protein_coding	ENSPPYT00000000286	-
chr1	41909983	intron_variant	-	-	1	PLXNA2	ENSPPYG00000000261	protein_coding	ENSPPYT00000000286	-
chr1	41910043	intron_variant	-	-	1	PLXNA2	ENSPPYG00000000261	protein_coding	ENSPPYT00000000286	-
chr1	41910288	intron_variant	-	-	1	PLXNA2	ENSPPYG00000000261	protein_coding	ENSPPYT00000000286	-
chr1	41910370	intron_variant	-	-	1	PLXNA2	ENSPPYG00000000261	protein_coding	ENSPPYT00000000286	-
chr1	41910509	intron_variant	-	-	1	PLXNA2	ENSPPYG00000000261	protein_coding	ENSPPYT00000000286	-
chr1	41910518	intron_variant	-	-	1	PLXNA2	ENSPPYG00000000261	protein_coding	ENSPPYT00000000286	-
chr1	41911319	intron_variant	-	-	1	PLXNA2	ENSPPYG00000000261	protein_coding	ENSPPYT00000000286	-
chr1	41912402	missense_variant	E/D	gaG/gaC	1	PLXNA2	ENSPPYG00000000261	protein_coding	ENSPPYT00000000286	-
chr1	41913702	intron_variant	-	-	1	PLXNA2	ENSPPYG00000000261	protein_coding	ENSPPYT00000000286	-
chr1	41913765	intron_variant	-	-	1	PLXNA2	ENSPPYG00000000261	protein_coding	ENSPPYT00000000286	-
chr1	41913803	intron_variant	-	-	1	PLXNA2	ENSPPYG00000000261	protein_coding	ENSPPYT00000000286	-
chr1	41914017	intron_variant	-	-	1	PLXNA2	ENSPPYG00000000261	protein_coding	ENSPPYT00000000286	-
chr1	41914019	intron_variant	-	-	1	PLXNA2	ENSPPYG00000000261	protein_coding	ENSPPYT00000000286	-
chr1	41914396	intron_variant	-	-	1	PLXNA2	ENSPPYG00000000261	protein_coding	ENSPPYT00000000286	-
chr1	41914608	intron_variant	-	-	1	PLXNA2	ENSPPYG00000000261	protein_coding	ENSPPYT00000000286	-
chr1	41914769	intron_variant	-	-	1	PLXNA2	ENSPPYG00000000261	protein_coding	ENSPPYT00000000286	-
chr1	41915049	intron_variant	-	-	1	PLXNA2	ENSPPYG00000000261	protein_coding	ENSPPYT00000000286	-
chr1	41915085	intron_variant	-	-	1	PLXNA2	ENSPPYG00000000261	protein_coding	ENSPPYT00000000286	-
chr1	41915131	intron_variant	-	-	1	PLXNA2	ENSPPYG00000000261	protein_coding	ENSPPYT00000000286	-
chr1	41915426	intron_variant	-	-	1	PLXNA2	ENSPPYG00000000261	protein_coding	ENSPPYT00000000286	-
chr1	41915763	intron_variant	-	-	1	PLXNA2	ENSPPYG00000000261	protein_coding	ENSPPYT00000000286	-
chr1	41915899	intron_variant	-	-	1	PLXNA2	ENSPPYG00000000261	protein_coding	ENSPPYT00000000286	-
chr1	41916044	intron_variant	-	-	1	PLXNA2	ENSPPYG00000000261	protein_coding	ENSPPYT00000000286	-
chr1	41919000	intron_variant	-	-	1	PLXNA2	ENSPPYG00000000261	protein_coding	ENSPPYT00000000286	-
chr1	41919058	intron_variant	-	-	1	PLXNA2	ENSPPYG00000000261	protein_coding	ENSPPYT00000000286	-
chr1	41919286	intron_variant	-	-	1	PLXNA2	ENSPPYG00000000261	protein_coding	ENSPPYT00000000286	-
chr1	41931457	intron_variant	-	-	1	PLXNA2	ENSPPYG00000000261	protein_coding	ENSPPYT00000000286	-
chr1	41931895	intron_variant	-	-	1	PLXNA2	ENSPPYG00000000261	protein_coding	ENSPPYT00000000286	-
chr1	41932064	intron_variant	-	-	1	PLXNA2	ENSPPYG00000000261	protein_coding	ENSPPYT00000000286	-
chr1	41932460	intron_variant	-	-	1	PLXNA2	ENSPPYG00000000261	protein_coding	ENSPPYT00000000286	-
chr1	41932778	intron_variant	-	-	1	PLXNA2	ENSPPYG00000000261	protein_coding	ENSPPYT00000000286	-
chr1	41933101	intron_variant	-	-	1	PLXNA2	ENSPPYG00000000261	protein_coding	ENSPPYT00000000286	-
chr1	41933181	intron_variant	-	-	1	PLXNA2	ENSPPYG00000000261	protein_coding	ENSPPYT00000000286	-
chr1	41934184	intron_variant	-	-	1	PLXNA2	ENSPPYG00000000261	protein_coding	ENSPPYT00000000286	-
chr1	41934252	intron_variant	-	-	1	PLXNA2	ENSPPYG00000000261	protein_coding	ENSPPYT00000000286	-
chr1	41934898	intron_variant	-	-	1	PLXNA2	ENSPPYG00000000261	protein_coding	ENSPPYT00000000286	-
chr1	41935435	intron_variant	-	-	1	PLXNA2	ENSPPYG00000000261	protein_coding	ENSPPYT00000000286	-
chr1	41936185	intron_variant	-	-	1	PLXNA2	ENSPPYG00000000261	protein_coding	ENSPPYT00000000286	-
chr1	41936850	intron_variant	-	-	1	PLXNA2	ENSPPYG00000000261	protein_coding	ENSPPYT00000000286	-
chr1	41936912	intron_variant	-	-	1	PLXNA2	ENSPPYG00000000261	protein_coding	ENSPPYT00000000286	-
chr1	41938157	intron_variant	-	-	1	PLXNA2	ENSPPYG00000000261	protein_coding	ENSPPYT00000000286	-
chr1	41942039	intron_variant	-	-	1	PLXNA2	ENSPPYG00000000261	protein_coding	ENSPPYT00000000286	-
chr1	41943522	intron_variant	-	-	1	PLXNA2	ENSPPYG00000000261	protein_coding	ENSPPYT00000000286	-
chr1	42006900	intron_variant	-	-	1	PLXNA2	ENSPPYG00000000261	protein_coding	ENSPPYT00000000286	-
chr1	42008711	intron_variant	-	-	1	PLXNA2	ENSPPYG00000000261	protein_coding	ENSPPYT00000000286	-
chr1	42008859	intron_variant	-	-	1	PLXNA2	ENSPPYG00000000261	protein_coding	ENSPPYT00000000286	-
chr1	42009623	intron_variant	-	-	1	PLXNA2	ENSPPYG00000000261	protein_coding	ENSPPYT00000000286	-
chr1	42016736	intron_variant	-	-	1	PLXNA2	ENSPPYG00000000261	protein_coding	ENSPPYT00000000286	-
chr1	42017039	intron_variant	-	-	1	PLXNA2	ENSPPYG00000000261	protein_coding	ENSPPYT00000000286	-
chr1	42017153	intron_variant	-	-	1	PLXNA2	ENSPPYG00000000261	protein_coding	ENSPPYT00000000286	-
chr1	42017160	intron_variant	-	-	1	PLXNA2	ENSPPYG00000000261	protein_coding	ENSPPYT00000000286	-
chr1	42017569	intron_variant	-	-	1	PLXNA2	ENSPPYG00000000261	protein_coding	ENSPPYT00000000286	-
chr1	42021197	intron_variant	-	-	1	PLXNA2	ENSPPYG00000000261	protein_coding	ENSPPYT00000000286	-
chr1	42025601	intron_variant	-	-	1	PLXNA2	ENSPPYG00000000261	protein_coding	ENSPPYT00000000286	-
chr1	42025611	intron_variant	-	-	1	PLXNA2	ENSPPYG00000000261	protein_coding	ENSPPYT00000000286	-
chr1	42052716	intron_variant	-	-	1	PLXNA2	ENSPPYG00000000261	protein_coding	ENSPPYT00000000286	-
chr1	42052720	intron_variant	-	-	1	PLXNA2	ENSPPYG00000000261	protein_coding	ENSPPYT00000000286	-
chr1	42054288	intron_variant	-	-	1	PLXNA2	ENSPPYG00000000261	protein_coding	ENSPPYT00000000286	-
chr1	42056483	intron_variant	-	-	1	PLXNA2	ENSPPYG00000000261	protein_coding	ENSPPYT00000000286	-
chr1	42056955	intron_variant	-	-	1	PLXNA2	ENSPPYG00000000261	protein_coding	ENSPPYT00000000286	-
chr1	42057740	intron_variant	-	-	1	PLXNA2	ENSPPYG00000000261	protein_coding	ENSPPYT00000000286	-
[truncated: 130,246 more rows]

## Sheet: Table_S15
Table S15: Results of the gene ontology (GO) enrichment analysis of fixed SNPs using the software GOWINDA. 'p_uncor' = p-value uncorrected for multiple testing; 'p_FDR' = p-value after adjustment for multiple testing; 'no_cand_genes' = the number of unique genes found for the given GO category; 'tot_genes_possible' = the number of genes that could be found at most for the given GO category, i.e. …
GO_term	p_uncor	p_FDR	no_cand_genes	tot_genes_possible	tot_genes_GOclass	GO_description	ENSEMBL_geneIDs
GO:0021797	1e-05	0.00165	5	5	5	forebrain anterior/posterior pattern specification	ensppyg00000003386,ensppyg00000017951,ensppyg00000012447,ensppyg00000004475,ensppyg00000013750
GO:0045944	1e-05	0.00165	280	702	744	positive regulation of transcription from RNA polymerase II promoter	ensppyg00000018843,ensppyg00000005320,ensppyg00000003095,ensppyg00000005304,ensppyg00000019159,ensppyg00000009057,ensppyg00000019138,ensppyg00000013434,ensppyg00000013455,ensppyg00000012882,ensppyg00000012895,ensppyg00000014072,ensppyg00000018814,ensppyg00000018051,ensppyg00000015619,ensppyg00000004156,ensppyg00000004153,ensppyg00000018036,ensppyg00000002079,ensppyg00000016647,ensppyg00000017772,…
GO:0009952	1e-05	0.00165	41	87	100	anterior/posterior pattern specification	ensppyg00000018051,ensppyg00000004155,ensppyg00000003935,ensppyg00000017700,ensppyg00000017706,ensppyg00000017704,ensppyg00000017707,ensppyg00000003891,ensppyg00000004042,ensppyg00000017699,ensppyg00000005193,ensppyg00000004809,ensppyg00000017993,ensppyg00000003337,ensppyg00000018217,ensppyg00000000631,ensppyg00000003386,ensppyg00000011950,ensppyg00000000572,ensppyg00000013044,ensppyg00000013085,…
GO:0007275	1e-05	0.00165	88	188	206	multicellular organismal development	ensppyg00000005343,ensppyg00000013446,ensppyg00000017706,ensppyg00000017704,ensppyg00000017707,ensppyg00000018012,ensppyg00000012793,ensppyg00000015705,ensppyg00000017021,ensppyg00000008634,ensppyg00000017699,ensppyg00000002766,ensppyg00000015797,ensppyg00000001801,ensppyg00000003821,ensppyg00000005120,ensppyg00000018664,ensppyg00000009668,ensppyg00000004809,ensppyg00000010708,ensppyg00000002677,…
GO:0001955	3e-05	0.00431	7	7	7	blood vessel maturation	ensppyg00000001106,ensppyg00000009621,ensppyg00000007416,ensppyg00000019072,ensppyg00000007357,ensppyg00000004692,ensppyg00000014821
GO:0050909	5e-05	0.00604667	14	31	34	sensory perception of taste	ensppyg00000001993,ensppyg00000018073,ensppyg00000014987,ensppyg00000018122,ensppyg00000018120,ensppyg00000017863,ensppyg00000003280,ensppyg00000004474,ensppyg00000004287,ensppyg00000004290,ensppyg00000004291,ensppyg00000004292,ensppyg00000004293,ensppyg00000004295
GO:0030178	0.0001	0.0106667	24	42	43	negative regulation of Wnt signaling pathway	ensppyg00000007763,ensppyg00000005203,ensppyg00000007576,ensppyg00000005596,ensppyg00000003315,ensppyg00000018593,ensppyg00000018217,ensppyg00000006905,ensppyg00000012239,ensppyg00000012995,ensppyg00000007340,ensppyg00000010157,ensppyg00000004681,ensppyg00000012447,ensppyg00000007789,ensppyg00000011679,ensppyg00000003478,ensppyg00000008232,ensppyg00000015806,ensppyg00000019393,ensppyg00000002961,…
GO:0048706	0.00012	0.0106667	19	39	43	embryonic skeletal system development	ensppyg00000002877,ensppyg00000017700,ensppyg00000017706,ensppyg00000005203,ensppyg00000001801,ensppyg00000018654,ensppyg00000018217,ensppyg00000000572,ensppyg00000011104,ensppyg00000004579,ensppyg00000004592,ensppyg00000004594,ensppyg00000004595,ensppyg00000008267,ensppyg00000008252,ensppyg00000019301,ensppyg00000001260,ensppyg00000008506,ensppyg00000002154
GO:0060348	0.00012	0.0106667	26	38	40	bone development	ensppyg00000004155,ensppyg00000007663,ensppyg00000018729,ensppyg00000003899,ensppyg00000008731,ensppyg00000002710,ensppyg00000018654,ensppyg00000010906,ensppyg00000019083,ensppyg00000018317,ensppyg00000011104,ensppyg00000000512,ensppyg00000002450,ensppyg00000000887,ensppyg00000007833,ensppyg00000014534,ensppyg00000004572,ensppyg00000019672,ensppyg00000016044,ensppyg00000008283,ensppyg00000004475,…
GO:0043507	0.00016	0.013198	18	26	26	positive regulation of JUN kinase activity	ensppyg00000001011,ensppyg00000019790,ensppyg00000003058,ensppyg00000005120,ensppyg00000017082,ensppyg00000013217,ensppyg00000006960,ensppyg00000003350,ensppyg00000016437,ensppyg00000000631,ensppyg00000006905,ensppyg00000019566,ensppyg00000007899,ensppyg00000017155,ensppyg00000005012,ensppyg00000016850,ensppyg00000009205,ensppyg00000009985
GO:0001709	0.00022	0.0163692	8	11	11	cell fate determination	ensppyg00000013434,ensppyg00000002079,ensppyg00000017707,ensppyg00000003386,ensppyg00000018454,ensppyg00000013986,ensppyg00000012307,ensppyg00000000224
GO:0000122	0.00023	0.0163692	181	460	493	negative regulation of transcription from RNA polymerase II promoter	ensppyg00000018829,ensppyg00000025827,ensppyg00000003095,ensppyg00000005304,ensppyg00000009057,ensppyg00000013434,ensppyg00000010510,ensppyg00000014077,ensppyg00000018814,ensppyg00000018051,ensppyg00000004153,ensppyg00000015629,ensppyg00000002079,ensppyg00000002077,ensppyg00000001968,ensppyg00000016647,ensppyg00000017755,ensppyg00000009947,ensppyg00000000417,ensppyg00000017707,ensppyg00000000411,…
GO:2000377	0.00033	0.0230354	12	17	18	regulation of reactive oxygen species metabolic process	ensppyg00000004153,ensppyg00000017607,ensppyg00000013247,ensppyg00000016437,ensppyg00000016178,ensppyg00000004649,ensppyg00000012485,ensppyg00000017158,ensppyg00000013845,ensppyg00000016850,ensppyg00000003731,ensppyg00000012552
GO:0060216	0.00036	0.0234464	8	10	12	definitive hemopoiesis	ensppyg00000013434,ensppyg00000017700,ensppyg00000011394,ensppyg00000001160,ensppyg00000009621,ensppyg00000012458,ensppyg00000004579,ensppyg00000012356
GO:0009953	0.00059	0.0387487	23	43	44	dorsal/ventral pattern formation	ensppyg00000013416,ensppyg00000017707,ensppyg00000009744,ensppyg00000012793,ensppyg00000012778,ensppyg00000005193,ensppyg00000010732,ensppyg00000017993,ensppyg00000003315,ensppyg00000018217,ensppyg00000003386,ensppyg00000013397,ensppyg00000004689,ensppyg00000013986,ensppyg00000019614,ensppyg00000012300,ensppyg00000008252,ensppyg00000002270,ensppyg00000000196,ensppyg00000000192,ensppyg00000019409,…
GO:0051453	0.00065	0.0408281	6	7	7	regulation of intracellular pH	ensppyg00000018718,ensppyg00000011119,ensppyg00000001669,ensppyg00000004668,ensppyg00000013896,ensppyg00000006370
GO:0072001	0.00078	0.0463176	11	18	19	renal system development	ensppyg00000018870,ensppyg00000002079,ensppyg00000007623,ensppyg00000014921,ensppyg00000017993,ensppyg00000006987,ensppyg00000018593,ensppyg00000006956,ensppyg00000018217,ensppyg00000013986,ensppyg00000019409
GO:0061154	0.00085	0.048675	4	4	4	endothelial tube morphogenesis	ensppyg00000017581,ensppyg00000016448,ensppyg00000013986,ensppyg00000004534
GO:0021938	0.00091	0.0497616	4	4	4	smoothened signaling pathway involved in regulation of cerebellar granule cell precursor cell proliferation	ensppyg00000012778,ensppyg00000017993,ensppyg00000018217,ensppyg00000004689
GO:0045599	0.00108	0.0570835	18	32	33	negative regulation of fat cell differentiation	ensppyg00000013434,ensppyg00000018814,ensppyg00000002079,ensppyg00000009947,ensppyg00000007637,ensppyg00000014199,ensppyg00000003042,ensppyg00000010708,ensppyg00000018212,ensppyg00000006905,ensppyg00000010869,ensppyg00000010906,ensppyg00000002401,ensppyg00000017143,ensppyg00000004475,ensppyg00000004474,ensppyg00000012641,ensppyg00000006528
GO:0030336	0.00135	0.0706885	32	60	62	negative regulation of cell migration	ensppyg00000007766,ensppyg00000002037,ensppyg00000018758,ensppyg00000004994,ensppyg00000018119,ensppyg00000018654,ensppyg00000018217,ensppyg00000005461,ensppyg00000001627,ensppyg00000004788,ensppyg00000018376,ensppyg00000002448,ensppyg00000004649,ensppyg00000001450,ensppyg00000011622,ensppyg00000006760,ensppyg00000012485,ensppyg00000013805,ensppyg00000013157,ensppyg00000016999,ensppyg00000004534,…
GO:0010944	0.00144	0.0706885	5	6	7	negative regulation of transcription by competitive promoter binding	ensppyg00000001885,ensppyg00000010732,ensppyg00000016218,ensppyg00000013115,ensppyg00000009148
GO:0048568	0.00147	0.0706885	17	26	28	embryonic organ development	ensppyg00000018814,ensppyg00000002079,ensppyg00000018794,ensppyg00000002710,ensppyg00000008679,ensppyg00000017993,ensppyg00000018593,ensppyg00000018217,ensppyg00000011938,ensppyg00000008061,ensppyg00000000572,ensppyg00000013922,ensppyg00000007122,ensppyg00000012374,ensppyg00000002270,ensppyg00000019409,ensppyg00000014001
GO:0045071	0.00156	0.0706885	15	28	28	negative regulation of viral genome replication	ensppyg00000018044,ensppyg00000004978,ensppyg00000004977,ensppyg00000016537,ensppyg00000010808,ensppyg00000016437,ensppyg00000000665,ensppyg00000017889,ensppyg00000012493,ensppyg00000005044,ensppyg00000000776,ensppyg00000012674,ensppyg00000029648,ensppyg00000029692,ensppyg00000000224
GO:0006351	0.00159	0.0706885	122	344	369	transcription, DNA-templated	ensppyg00000003989,ensppyg00000005304,ensppyg00000011258,ensppyg00000013434,ensppyg00000012882,ensppyg00000010507,ensppyg00000015619,ensppyg00000004153,ensppyg00000015629,ensppyg00000001084,ensppyg00000013408,ensppyg00000011220,ensppyg00000003957,ensppyg00000025889,ensppyg00000018712,ensppyg00000019294,ensppyg00000007623,ensppyg00000019253,ensppyg00000011394,ensppyg00000019214,ensppyg00000004905,…
GO:0021536	0.0016	0.0706885	2	2	2	diencephalon development	ensppyg00000012447,ensppyg00000004475
GO:0046939	0.00173	0.0740296	5	5	5	nucleotide phosphorylation	ensppyg00000019245,ensppyg00000001579,ensppyg00000010266,ensppyg00000001269,ensppyg00000001380
GO:0043616	0.00191	0.074285	10	14	14	keratinocyte proliferation	ensppyg00000010695,ensppyg00000016527,ensppyg00000007593,ensppyg00000018605,ensppyg00000015454,ensppyg00000017947,ensppyg00000001677,ensppyg00000014401,ensppyg00000010304,ensppyg00000019409
GO:0045214	0.00194	0.074285	11	16	18	sarcomere organization	ensppyg00000000364,ensppyg00000008735,ensppyg00000003307,ensppyg00000012980,ensppyg00000005737,ensppyg00000002399,ensppyg00000016055,ensppyg00000013722,ensppyg00000002271,ensppyg00000006534,ensppyg00000009115
GO:0032855	0.00204	0.074285	19	26	27	positive regulation of Rac GTPase activity	ensppyg00000007766,ensppyg00000012828,ensppyg00000009010,ensppyg00000012742,ensppyg00000013507,ensppyg00000011351,ensppyg00000005120,ensppyg00000018652,ensppyg00000003319,ensppyg00000017916,ensppyg00000011107,ensppyg00000004606,ensppyg00000013078,ensppyg00000009465,ensppyg00000011622,ensppyg00000000850,ensppyg00000016027,ensppyg00000000734,ensppyg00000000289
GO:0030422	0.00215	0.074285	3	3	3	production of siRNA involved in RNA interference	ensppyg00000012976,ensppyg00000004583,ensppyg00000006112
GO:0045893	0.00217	0.074285	169	426	455	positive regulation of transcription, DNA-templated	ensppyg00000007772,ensppyg00000003095,ensppyg00000005304,ensppyg00000009057,ensppyg00000013453,ensppyg00000013455,ensppyg00000010510,ensppyg00000014072,ensppyg00000018814,ensppyg00000018051,ensppyg00000004153,ensppyg00000018036,ensppyg00000002079,ensppyg00000001968,ensppyg00000017772,ensppyg00000003935,ensppyg00000003957,ensppyg00000005264,ensppyg00000016699,ensppyg00000005240,ensppyg00000019294,…
GO:0021794	0.00218	0.074285	6	9	9	thalamus development	ensppyg00000011369,ensppyg00000018144,ensppyg00000008131,ensppyg00000017993,ensppyg00000018217,ensppyg00000013303
GO:0021568	0.00219	0.074285	2	2	2	rhombomere 2 development	ensppyg00000017707,ensppyg00000013303
GO:0006520	0.0022	0.074285	13	21	25	cellular amino acid metabolic process	ensppyg00000019225,ensppyg00000013502,ensppyg00000004991,ensppyg00000010712,ensppyg00000007413,ensppyg00000007229,ensppyg00000004569,ensppyg00000006181,ensppyg00000013819,ensppyg00000006467,ensppyg00000017526,ensppyg00000017558,ensppyg00000012557
GO:0007623	0.00224	0.074285	21	37	37	circadian rhythm	ensppyg00000008659,ensppyg00000013507,ensppyg00000010792,ensppyg00000005599,ensppyg00000011862,ensppyg00000000698,ensppyg00000008080,ensppyg00000004661,ensppyg00000006749,ensppyg00000013115,ensppyg00000007949,ensppyg00000019708,ensppyg00000019331,ensppyg00000013719,ensppyg00000014762,ensppyg00000004380,ensppyg00000004313,ensppyg00000013696,ensppyg00000014883,ensppyg00000008469,ensppyg00000015067
GO:0045901	0.00248	0.0789747	3	3	3	positive regulation of translational elongation	ensppyg00000014294,ensppyg00000011317,ensppyg00000007907
GO:0021707	0.00251	0.0789747	8	9	9	cerebellar granule cell differentiation	ensppyg00000002787,ensppyg00000014934,ensppyg00000009620,ensppyg00000013397,ensppyg00000007331,ensppyg00000012417,ensppyg00000000224,ensppyg00000013657
GO:0021796	0.00281	0.0870878	3	5	6	cerebral cortex regionalization	ensppyg00000015629,ensppyg00000003386,ensppyg00000014055
GO:0010628	0.00292	0.0870878	66	152	160	positive regulation of gene expression	ensppyg00000012867,ensppyg00000013489,ensppyg00000018061,ensppyg00000016647,ensppyg00000003957,ensppyg00000005203,ensppyg00000014921,ensppyg00000004959,ensppyg00000014987,ensppyg00000013508,ensppyg00000007507,ensppyg00000013247,ensppyg00000008131,ensppyg00000015421,ensppyg00000017993,ensppyg00000018593,ensppyg00000003358,ensppyg00000016437,ensppyg00000018217,ensppyg00000003386,ensppyg00000017947,…
GO:0048739	0.00292	0.0870878	6	6	6	cardiac muscle fiber development	ensppyg00000011295,ensppyg00000016647,ensppyg00000012980,ensppyg00000011660,ensppyg00000007133,ensppyg00000008482
GO:0097029	0.00305	0.0896864	3	3	3	mature dendritic cell differentiation	ensppyg00000015571,ensppyg00000009293,ensppyg00000008457
GO:0048708	0.00345	0.10125	4	5	5	astrocyte differentiation	ensppyg00000009620,ensppyg00000003386,ensppyg00000014344,ensppyg00000008392
GO:0002925	0.00352	0.10125	5	6	6	positive regulation of humoral immune response mediated by circulating immunoglobulin	ensppyg00000000380,ensppyg00000016437,ensppyg00000016436,ensppyg00000007343,ensppyg00000003544
GO:0061053	0.0037	0.104364	5	7	7	somite development	ensppyg00000017993,ensppyg00000018217,ensppyg00000012995,ensppyg00000008252,ensppyg00000019409
GO:0035023	0.00392	0.109618	50	69	73	regulation of Rho protein signal transduction	ensppyg00000007766,ensppyg00000013468,ensppyg00000015602,ensppyg00000001967,ensppyg00000001098,ensppyg00000013407,ensppyg00000003974,ensppyg00000005211,ensppyg00000011383,ensppyg00000012742,ensppyg00000017048,ensppyg00000001826,ensppyg00000014221,ensppyg00000001805,ensppyg00000011351,ensppyg00000018308,ensppyg00000018652,ensppyg00000005589,ensppyg00000013287,ensppyg00000005517,ensppyg00000005508,…
GO:0035116	0.00421	0.11589	15	28	29	embryonic hindlimb morphogenesis	ensppyg00000018818,ensppyg00000003891,ensppyg00000015797,ensppyg00000003337,ensppyg00000018217,ensppyg00000013397,ensppyg00000009568,ensppyg00000007352,ensppyg00000013986,ensppyg00000004572,ensppyg00000006112,ensppyg00000008292,ensppyg00000012624,ensppyg00000002958,ensppyg00000008488
GO:0001755	0.00431	0.11589	14	26	26	neural crest cell migration	ensppyg00000011203,ensppyg00000004816,ensppyg00000010732,ensppyg00000017993,ensppyg00000018217,ensppyg00000011184,ensppyg00000013303,ensppyg00000017861,ensppyg00000001641,ensppyg00000013138,ensppyg00000013102,ensppyg00000013854,ensppyg00000002208,ensppyg00000011585
GO:0002088	0.00437	0.11589	12	25	27	lens development in camera-type eye	ensppyg00000002079,ensppyg00000004042,ensppyg00000003386,ensppyg00000010867,ensppyg00000014454,ensppyg00000004662,ensppyg00000010131,ensppyg00000016973,ensppyg00000011465,ensppyg00000000224,ensppyg00000014049,ensppyg00000008488
GO:0035634	0.00443	0.11589	5	6	8	response to stilbenoid	ensppyg00000002039,ensppyg00000016637,ensppyg00000003902,ensppyg00000017862,ensppyg00000018391
GO:0048469	0.00469	0.120859	15	32	35	cell maturation	ensppyg00000013434,ensppyg00000002079,ensppyg00000016647,ensppyg00000019253,ensppyg00000000322,ensppyg00000010726,ensppyg00000009573,ensppyg00000010010,ensppyg00000013925,ensppyg00000012442,ensppyg00000013986,ensppyg00000029899,ensppyg00000013845,ensppyg00000017361,ensppyg00000015044
GO:0097194	0.00477	0.120859	13	25	26	execution phase of apoptosis	ensppyg00000009089,ensppyg00000008122,ensppyg00000006989,ensppyg00000003308,ensppyg00000006904,ensppyg00000005461,ensppyg00000013340,ensppyg00000013071,ensppyg00000000882,ensppyg00000000894,ensppyg00000005699,ensppyg00000011540,ensppyg00000011558
GO:0006357	0.00483	0.120859	65	174	192	regulation of transcription from RNA polymerase II promoter	ensppyg00000011258,ensppyg00000012897,ensppyg00000004156,ensppyg00000002079,ensppyg00000016647,ensppyg00000002877,ensppyg00000005240,ensppyg00000019222,ensppyg00000004906,ensppyg00000002723,ensppyg00000004030,ensppyg00000004051,ensppyg00000014987,ensppyg00000019799,ensppyg00000004996,ensppyg00000011317,ensppyg00000014209,ensppyg00000011031,ensppyg00000012124,ensppyg00000001741,ensppyg00000003337,…
GO:0030902	0.00505	0.12134	10	16	16	hindbrain development	ensppyg00000012882,ensppyg00000019214,ensppyg00000012793,ensppyg00000012778,ensppyg00000018213,ensppyg00000018217,ensppyg00000009568,ensppyg00000013303,ensppyg00000005050,ensppyg00000029903
GO:0007228	0.00525	0.12134	3	3	3	positive regulation of hh target transcription factor activity	ensppyg00000017993,ensppyg00000018217,ensppyg00000013181
GO:0009887	0.00527	0.12134	35	66	69	organ morphogenesis	ensppyg00000005320,ensppyg00000029431,ensppyg00000011203,ensppyg00000017706,ensppyg00000018712,ensppyg00000007623,ensppyg00000002710,ensppyg00000004052,ensppyg00000013507,ensppyg00000005193,ensppyg00000018146,ensppyg00000018664,ensppyg00000011862,ensppyg00000010708,ensppyg00000005489,ensppyg00000003350,ensppyg00000016437,ensppyg00000011157,ensppyg00000000572,ensppyg00000014401,ensppyg00000015219,…
GO:0002076	0.00528	0.12134	10	16	17	osteoblast development	ensppyg00000003095,ensppyg00000017707,ensppyg00000012778,ensppyg00000018217,ensppyg00000013328,ensppyg00000013925,ensppyg00000013052,ensppyg00000013945,ensppyg00000004386,ensppyg00000006583
GO:0021696	0.00531	0.12134	5	5	5	cerebellar cortex morphogenesis	ensppyg00000004906,ensppyg00000012778,ensppyg00000017993,ensppyg00000004689,ensppyg00000011537
GO:0030917	0.00532	0.12134	3	4	4	midbrain-hindbrain boundary development	ensppyg00000012793,ensppyg00000013303,ensppyg00000004475
GO:0009615	0.0055	0.123024	25	60	67	response to virus	ensppyg00000012887,ensppyg00000018044,ensppyg00000002079,ensppyg00000029434,ensppyg00000005275,ensppyg00000000449,ensppyg00000004978,ensppyg00000004977,ensppyg00000016437,ensppyg00000010890,ensppyg00000010095,ensppyg00000004736,ensppyg00000017818,ensppyg00000002464,ensppyg00000015184,ensppyg00000012493,ensppyg00000005044,ensppyg00000002389,ensppyg00000013858,ensppyg00000013846,ensppyg00000000776,…
GO:0060754	0.00555	0.123024	3	3	4	positive regulation of mast cell chemotaxis	ensppyg00000016647,ensppyg00000003113,ensppyg00000015219
GO:0015721	0.00583	0.129522	3	3	3	bile acid and bile salt transport	ensppyg00000014436,ensppyg00000005042,ensppyg00000006559
GO:0048704	0.00621	0.137183	20	42	49	embryonic skeletal system morphogenesis	ensppyg00000003095,ensppyg00000017706,ensppyg00000017704,ensppyg00000017707,ensppyg00000003915,ensppyg00000001103,ensppyg00000018664,ensppyg00000004809,ensppyg00000004894,ensppyg00000001757,ensppyg00000003337,ensppyg00000014454,ensppyg00000000521,ensppyg00000013052,ensppyg00000004592,ensppyg00000006816,ensppyg00000012635,ensppyg00000008506,ensppyg00000002189,ensppyg00000000229
GO:0010498	0.00649	0.140716	3	4	4	proteasomal protein catabolic process	ensppyg00000009234,ensppyg00000013663,ensppyg00000008469
GO:0060214	0.00672	0.144675	3	3	3	endocardium formation	ensppyg00000010732,ensppyg00000018593,ensppyg00000000224
GO:0007162	0.00683	0.144675	16	22	24	negative regulation of cell adhesion	ensppyg00000018817,ensppyg00000015618,ensppyg00000003915,ensppyg00000007593,ensppyg00000011304,ensppyg00000009509,ensppyg00000003248,ensppyg00000004643,ensppyg00000007261,ensppyg00000003464,ensppyg00000004534,ensppyg00000004469,ensppyg00000011432,ensppyg00000000197,ensppyg00000001299,ensppyg00000006512
GO:0002089	0.00693	0.145644	8	14	14	lens morphogenesis in camera-type eye	ensppyg00000013561,ensppyg00000001145,ensppyg00000005512,ensppyg00000013986,ensppyg00000016218,ensppyg00000012356,ensppyg00000011465,ensppyg00000000224
GO:0030240	0.00719	0.147928	4	5	5	skeletal muscle thin filament assembly	ensppyg00000012980,ensppyg00000000127,ensppyg00000000224,ensppyg00000008482
GO:0046328	0.00728	0.147928	7	10	10	regulation of JNK cascade	ensppyg00000014125,ensppyg00000019790,ensppyg00000003058,ensppyg00000006960,ensppyg00000011996,ensppyg00000015571,ensppyg00000006808
GO:0022037	0.00731	0.147928	2	3	3	metencephalon development	ensppyg00000012376,ensppyg00000004475
GO:0007144	0.00748	0.147928	4	5	5	female meiosis I	ensppyg00000010811,ensppyg00000006968,ensppyg00000008016,ensppyg00000005997
GO:0042592	0.0075	0.147928	3	3	3	homeostatic process	ensppyg00000011938,ensppyg00000005434,ensppyg00000012552
GO:0070534	0.00755	0.147928	14	24	24	protein K63-linked ubiquitination	ensppyg00000015786,ensppyg00000019790,ensppyg00000003024,ensppyg00000016561,ensppyg00000010820,ensppyg00000004832,ensppyg00000003350,ensppyg00000014441,ensppyg00000003564,ensppyg00000007831,ensppyg00000017158,ensppyg00000013890,ensppyg00000014068,ensppyg00000029727
GO:0001525	0.00763	0.147928	46	101	107	angiogenesis	ensppyg00000019158,ensppyg00000018817,ensppyg00000016647,ensppyg00000014125,ensppyg00000017706,ensppyg00000005246,ensppyg00000005203,ensppyg00000014999,ensppyg00000002710,ensppyg00000001106,ensppyg00000010732,ensppyg00000004852,ensppyg00000018593,ensppyg00000017909,ensppyg00000018217,ensppyg00000005415,ensppyg00000017889,ensppyg00000010904,ensppyg00000002448,ensppyg00000013922,ensppyg00000012442,…
GO:0060840	0.00766	0.147928	6	9	9	artery development	ensppyg00000001746,ensppyg00000018217,ensppyg00000013085,ensppyg00000016987,ensppyg00000004534,ensppyg00000029903
GO:0014834	0.0081	0.155798	3	3	3	skeletal muscle satellite cell maintenance involved in skeletal muscle regeneration	ensppyg00000004882,ensppyg00000013397,ensppyg00000013080
GO:0045892	0.00868	0.163656	140	364	403	negative regulation of transcription, DNA-templated	ensppyg00000007772,ensppyg00000025851,ensppyg00000018829,ensppyg00000003095,ensppyg00000009057,ensppyg00000011246,ensppyg00000010510,ensppyg00000018814,ensppyg00000004153,ensppyg00000002079,ensppyg00000017755,ensppyg00000009025,ensppyg00000009947,ensppyg00000003957,ensppyg00000003124,ensppyg00000018724,ensppyg00000000354,ensppyg00000018764,ensppyg00000019253,ensppyg00000003891,ensppyg00000019258,…
GO:0060441	0.0087	0.163656	9	18	18	epithelial tube branching involved in lung morphogenesis	ensppyg00000018818,ensppyg00000007623,ensppyg00000002710,ensppyg00000018217,ensppyg00000011179,ensppyg00000013986,ensppyg00000002306,ensppyg00000004369,ensppyg00000015095
GO:1902017	0.00878	0.163656	5	5	5	regulation of cilium assembly	ensppyg00000013548,ensppyg00000005193,ensppyg00000006956,ensppyg00000008087,ensppyg00000016880
GO:0030836	0.00889	0.163656	4	5	5	positive regulation of actin filament depolymerization	ensppyg00000010727,ensppyg00000015571,ensppyg00000005737,ensppyg00000012350
GO:0045445	0.0089	0.163656	7	10	10	myoblast differentiation	ensppyg00000004166,ensppyg00000003957,ensppyg00000004882,ensppyg00000018217,ensppyg00000006092,ensppyg00000029841,ensppyg00000016127
GO:0021514	0.00909	0.163656	2	2	2	ventral spinal cord interneuron differentiation	ensppyg00000013434,ensppyg00000001181
GO:0006366	0.00913	0.163656	50	132	139	transcription from RNA polymerase II promoter	ensppyg00000009057,ensppyg00000015619,ensppyg00000001084,ensppyg00000002877,ensppyg00000016663,ensppyg00000016699,ensppyg00000011369,ensppyg00000019214,ensppyg00000001181,ensppyg00000014987,ensppyg00000001801,ensppyg00000003806,ensppyg00000011031,ensppyg00000011809,ensppyg00000000619,ensppyg00000003306,ensppyg00000015525,ensppyg00000010903,ensppyg00000004689,ensppyg00000012447,ensppyg00000013027,…
GO:0060028	0.00929	0.163656	3	4	4	convergent extension involved in axis elongation	ensppyg00000010510,ensppyg00000000631,ensppyg00000015133
GO:0060070	0.00932	0.163656	28	61	66	canonical Wnt signaling pathway	ensppyg00000016632,ensppyg00000015786,ensppyg00000014987,ensppyg00000013507,ensppyg00000005596,ensppyg00000018593,ensppyg00000018217,ensppyg00000006905,ensppyg00000011938,ensppyg00000013397,ensppyg00000001627,ensppyg00000018477,ensppyg00000002448,ensppyg00000013986,ensppyg00000013080,ensppyg00000007899,ensppyg00000011679,ensppyg00000016055,ensppyg00000016993,ensppyg00000008292,ensppyg00000008291,…
GO:0007411	0.00943	0.163656	54	93	100	axon guidance	ensppyg00000018836,ensppyg00000012882,ensppyg00000002079,ensppyg00000014118,ensppyg00000029431,ensppyg00000017772,ensppyg00000014125,ensppyg00000015670,ensppyg00000007678,ensppyg00000018012,ensppyg00000018773,ensppyg00000012778,ensppyg00000013581,ensppyg00000013524,ensppyg00000000313,ensppyg00000004022,ensppyg00000004013,ensppyg00000002674,ensppyg00000013217,ensppyg00000001751,ensppyg00000006960,…
GO:0042474	0.00945	0.163656	10	23	23	middle ear morphogenesis	ensppyg00000017707,ensppyg00000017021,ensppyg00000018664,ensppyg00000018212,ensppyg00000012976,ensppyg00000000521,ensppyg00000008252,ensppyg00000012624,ensppyg00000009248,ensppyg00000011585
GO:0042554	0.00972	0.167487	6	9	11	superoxide anion generation	ensppyg00000011354,ensppyg00000017143,ensppyg00000017125,ensppyg00000003756,ensppyg00000017509,ensppyg00000006596
GO:0060335	0.00984	0.168232	4	4	4	positive regulation of interferon-gamma-mediated signaling pathway	ensppyg00000007379,ensppyg00000003544,ensppyg00000014715,ensppyg00000008488
GO:0008284	0.01014	0.172156	110	284	305	positive regulation of cell proliferation	ensppyg00000019192,ensppyg00000005330,ensppyg00000009096,ensppyg00000012884,ensppyg00000018051,ensppyg00000004153,ensppyg00000004166,ensppyg00000016647,ensppyg00000017706,ensppyg00000014100,ensppyg00000005240,ensppyg00000005203,ensppyg00000009748,ensppyg00000013577,ensppyg00000014999,ensppyg00000019222,ensppyg00000012778,ensppyg00000008729,ensppyg00000014199,ensppyg00000014294,ensppyg00000002710,…
GO:0007224	0.01032	0.174189	31	58	60	smoothened signaling pathway	ensppyg00000012897,ensppyg00000018051,ensppyg00000007623,ensppyg00000009744,ensppyg00000012778,ensppyg00000004042,ensppyg00000005193,ensppyg00000017993,ensppyg00000018217,ensppyg00000003386,ensppyg00000017955,ensppyg00000013353,ensppyg00000002510,ensppyg00000008087,ensppyg00000004745,ensppyg00000004689,ensppyg00000014593,ensppyg00000014592,ensppyg00000016973,ensppyg00000012374,ensppyg00000012378,…
GO:0032703	0.01056	0.177265	5	7	9	negative regulation of interleukin-2 production	ensppyg00000002079,ensppyg00000017042,ensppyg00000003052,ensppyg00000007343,ensppyg00000004446
GO:0001706	0.01081	0.179277	6	11	11	endoderm formation	ensppyg00000008679,ensppyg00000018593,ensppyg00000013986,ensppyg00000008252,ensppyg00000029608,ensppyg00000014055
GO:0044027	0.01087	0.179277	4	4	4	hypermethylation of CpG island	ensppyg00000013507,ensppyg00000003306,ensppyg00000010039,ensppyg00000012591
GO:0032733	0.01089	0.179277	7	14	15	positive regulation of interleukin-10 production	ensppyg00000013527,ensppyg00000007343,ensppyg00000013046,ensppyg00000004657,ensppyg00000013845,ensppyg00000000265,ensppyg00000015044
GO:0021533	0.01103	0.179573	2	3	3	cell differentiation in hindbrain	ensppyg00000013434,ensppyg00000008252
GO:0033673	0.01128	0.179966	3	5	5	negative regulation of kinase activity	ensppyg00000013842,ensppyg00000002934,ensppyg00000004307
GO:0043988	0.0113	0.179966	3	3	3	histone H3-S28 phosphorylation	ensppyg00000006063,ensppyg00000007953,ensppyg00000029624
GO:0044342	0.01131	0.179966	4	6	6	type B pancreatic cell proliferation	ensppyg00000003110,ensppyg00000009573,ensppyg00000013157,ensppyg00000017576
GO:0006814	0.01137	0.179966	32	52	58	sodium ion transport	ensppyg00000012898,ensppyg00000012894,ensppyg00000014180,ensppyg00000003923,ensppyg00000013551,ensppyg00000015796,ensppyg00000012114,ensppyg00000012115,ensppyg00000005529,ensppyg00000011096,ensppyg00000008167,ensppyg00000005487,ensppyg00000000640,ensppyg00000017954,ensppyg00000011119,ensppyg00000007412,ensppyg00000012900,ensppyg00000001669,ensppyg00000007376,ensppyg00000007883,ensppyg00000012468,…
GO:0010954	0.01144	0.180017	5	6	6	positive regulation of protein processing	ensppyg00000012062,ensppyg00000013235,ensppyg00000009573,ensppyg00000015311,ensppyg00000009194
GO:0018394	0.01164	0.180844	3	3	3	peptidyl-lysine acetylation	ensppyg00000014072,ensppyg00000004627,ensppyg00000002401
GO:0001570	0.01252	0.196384	26	54	56	vasculogenesis	ensppyg00000013464,ensppyg00000018814,ensppyg00000004153,ensppyg00000007623,ensppyg00000017581,ensppyg00000003806,ensppyg00000017993,ensppyg00000018593,ensppyg00000018210,ensppyg00000018217,ensppyg00000009568,ensppyg00000013922,ensppyg00000013986,ensppyg00000011660,ensppyg00000002302,ensppyg00000016055,ensppyg00000016987,ensppyg00000007995,ensppyg00000010243,ensppyg00000019331,ensppyg00000004446,…
GO:0060669	0.01274	0.198292	4	5	5	embryonic placenta morphogenesis	ensppyg00000010510,ensppyg00000011938,ensppyg00000013922,ensppyg00000002934
GO:0006915	0.0129	0.198714	58	149	152	apoptotic process	ensppyg00000009089,ensppyg00000009057,ensppyg00000001996,ensppyg00000011220,ensppyg00000003128,ensppyg00000003110,ensppyg00000018758,ensppyg00000012778,ensppyg00000008728,ensppyg00000001899,ensppyg00000015762,ensppyg00000018146,ensppyg00000011862,ensppyg00000006989,ensppyg00000004835,ensppyg00000018573,ensppyg00000000638,ensppyg00000016437,ensppyg00000018217,ensppyg00000011907,ensppyg00000000665,…
GO:0051607	0.01301	0.198714	27	79	81	defense response to virus	ensppyg00000011295,ensppyg00000013490,ensppyg00000000380,ensppyg00000011374,ensppyg00000004978,ensppyg00000004977,ensppyg00000015762,ensppyg00000001722,ensppyg00000010808,ensppyg00000000665,ensppyg00000007316,ensppyg00000007379,ensppyg00000018456,ensppyg00000015571,ensppyg00000010978,ensppyg00000015184,ensppyg00000016097,ensppyg00000006112,ensppyg00000005044,ensppyg00000013846,ensppyg00000000776,…
GO:0034983	0.01304	0.198714	5	5	7	peptidyl-lysine deacetylation	ensppyg00000017755,ensppyg00000009947,ensppyg00000013328,ensppyg00000002401,ensppyg00000005025
GO:0006468	0.01316	0.198714	255	527	559	protein phosphorylation	ensppyg00000025879,ensppyg00000025863,ensppyg00000003096,ensppyg00000019158,ensppyg00000018896,ensppyg00000012812,ensppyg00000018875,ensppyg00000012864,ensppyg00000010510,ensppyg00000013468,ensppyg00000018061,ensppyg00000018051,ensppyg00000015619,ensppyg00000016636,ensppyg00000016632,ensppyg00000014118,ensppyg00000029431,ensppyg00000014125,ensppyg00000001996,ensppyg00000001984,ensppyg00000015672,…
GO:0016574	0.01316	0.198714	6	9	11	histone ubiquitination	ensppyg00000000417,ensppyg00000029509,ensppyg00000004832,ensppyg00000008068,ensppyg00000009422,ensppyg00000019455
GO:0006382	0.01326	0.199518	3	3	3	adenosine to inosine editing	ensppyg00000014100,ensppyg00000000776,ensppyg00000011514
GO:0050770	0.01358	0.200675	10	14	14	regulation of axonogenesis	ensppyg00000029431,ensppyg00000003125,ensppyg00000009626,ensppyg00000013217,ensppyg00000012950,ensppyg00000013397,ensppyg00000018481,ensppyg00000002208,ensppyg00000005960,ensppyg00000016860
GO:0016577	0.01358	0.200675	2	2	2	histone demethylation	ensppyg00000001442,ensppyg00000029831
GO:0048839	0.01362	0.200675	22	41	44	inner ear development	ensppyg00000015626,ensppyg00000005296,ensppyg00000017581,ensppyg00000017649,ensppyg00000001127,ensppyg00000004801,ensppyg00000010708,ensppyg00000004882,ensppyg00000018217,ensppyg00000004772,ensppyg00000002436,ensppyg00000002359,ensppyg00000029903,ensppyg00000004451,ensppyg00000014742,ensppyg00000012552,ensppyg00000000224,ensppyg00000004307,ensppyg00000013657,ensppyg00000002159,ensppyg00000006438,…
GO:0045085	0.01389	0.202834	2	2	3	negative regulation of interleukin-2 biosynthetic process	ensppyg00000004201,ensppyg00000006626
GO:0030323	0.01404	0.203951	4	5	5	respiratory tube development	ensppyg00000018794,ensppyg00000007623,ensppyg00000018217,ensppyg00000019301
GO:0021522	0.01413	0.203951	10	18	18	spinal cord motor neuron differentiation	ensppyg00000011369,ensppyg00000012778,ensppyg00000001181,ensppyg00000018188,ensppyg00000009626,ensppyg00000018217,ensppyg00000006112,ensppyg00000019409,ensppyg00000012544,ensppyg00000003690
GO:0006621	0.01427	0.204517	4	5	5	protein retention in ER lumen	ensppyg00000011820,ensppyg00000004700,ensppyg00000010197,ensppyg00000001244
GO:0051023	0.0148	0.210704	3	4	5	regulation of immunoglobulin secretion	ensppyg00000019790,ensppyg00000003350,ensppyg00000016437
GO:0032956	0.01544	0.219342	14	22	23	regulation of actin cytoskeleton organization	ensppyg00000007770,ensppyg00000015670,ensppyg00000008727,ensppyg00000001826,ensppyg00000005120,ensppyg00000000631,ensppyg00000011950,ensppyg00000009509,ensppyg00000018376,ensppyg00000004681,ensppyg00000013814,ensppyg00000014737,ensppyg00000013646,ensppyg00000009127
GO:0070328	0.01547	0.219342	8	16	16	triglyceride homeostasis	ensppyg00000011031,ensppyg00000009503,ensppyg00000009573,ensppyg00000001643,ensppyg00000005103,ensppyg00000006511,ensppyg00000006528,ensppyg00000012542
GO:0046322	0.01558	0.219342	2	2	2	negative regulation of fatty acid oxidation	ensppyg00000007898,ensppyg00000005025
GO:0001708	0.01564	0.219342	9	19	19	cell fate specification	ensppyg00000004156,ensppyg00000009744,ensppyg00000004042,ensppyg00000018658,ensppyg00000017993,ensppyg00000018217,ensppyg00000013986,ensppyg00000007242,ensppyg00000011585
GO:0045730	0.01586	0.219342	3	5	5	respiratory burst	ensppyg00000003950,ensppyg00000013172,ensppyg00000017509
GO:0016322	0.01611	0.219342	7	8	8	neuron remodeling	ensppyg00000007775,ensppyg00000016522,ensppyg00000011307,ensppyg00000001751,ensppyg00000004846,ensppyg00000013354,ensppyg00000004469
GO:0060347	0.01642	0.219342	8	13	13	heart trabecula formation	ensppyg00000001160,ensppyg00000011310,ensppyg00000012124,ensppyg00000010732,ensppyg00000009568,ensppyg00000016055,ensppyg00000016987,ensppyg00000000114
GO:0048596	0.01656	0.219342	8	14	15	embryonic camera-type eye morphogenesis	ensppyg00000018051,ensppyg00000003386,ensppyg00000011157,ensppyg00000016218,ensppyg00000004579,ensppyg00000005050,ensppyg00000011465,ensppyg00000002189
GO:0046330	0.01662	0.219342	20	44	46	positive regulation of JNK cascade	ensppyg00000005320,ensppyg00000003096,ensppyg00000018051,ensppyg00000003058,ensppyg00000010700,ensppyg00000008122,ensppyg00000016437,ensppyg00000017947,ensppyg00000006905,ensppyg00000007343,ensppyg00000018462,ensppyg00000015571,ensppyg00000019566,ensppyg00000016139,ensppyg00000007781,ensppyg00000016178,ensppyg00000029803,ensppyg00000005012,ensppyg00000016850,ensppyg00000009985
GO:0045082	0.01666	0.219342	2	2	2	positive regulation of interleukin-10 biosynthetic process	ensppyg00000010095,ensppyg00000016161
GO:0021930	0.0169	0.219342	3	4	4	cerebellar granule cell precursor proliferation	ensppyg00000018217,ensppyg00000013303,ensppyg00000006528
GO:0006452	0.01696	0.219342	2	2	2	translational frameshifting	ensppyg00000014294,ensppyg00000007907
GO:0045905	0.01696	0.219342	2	2	2	positive regulation of translational termination	ensppyg00000014294,ensppyg00000007907
GO:0070268	0.01696	0.219342	2	2	2	cornification	ensppyg00000012307,ensppyg00000000722
GO:0006900	0.01713	0.219342	4	5	5	membrane budding	ensppyg00000001146,ensppyg00000000850,ensppyg00000005045,ensppyg00000006526
GO:0030010	0.01719	0.219342	8	13	14	establishment of cell polarity	ensppyg00000014125,ensppyg00000003125,ensppyg00000002692,ensppyg00000018217,ensppyg00000009701,ensppyg00000013397,ensppyg00000000061,ensppyg00000000048
GO:0045672	0.01744	0.219342	8	16	16	positive regulation of osteoclast differentiation	ensppyg00000005320,ensppyg00000018800,ensppyg00000003350,ensppyg00000016437,ensppyg00000004657,ensppyg00000013115,ensppyg00000015938,ensppyg00000000280
GO:0021612	0.01745	0.219342	5	6	9	facial nerve structural organization	ensppyg00000018012,ensppyg00000017855,ensppyg00000013854,ensppyg00000029903,ensppyg00000002196
GO:0009949	0.01746	0.219342	2	2	2	polarity specification of anterior/posterior axis	ensppyg00000018217,ensppyg00000015819
GO:0030522	0.01751	0.219342	12	22	23	intracellular receptor signaling pathway	ensppyg00000015629,ensppyg00000019294,ensppyg00000013508,ensppyg00000016527,ensppyg00000011031,ensppyg00000004867,ensppyg00000009703,ensppyg00000000888,ensppyg00000008392,ensppyg00000010280,ensppyg00000004537,ensppyg00000006528
GO:0032364	0.01777	0.220503	4	5	5	oxygen homeostasis	ensppyg00000006930,ensppyg00000011938,ensppyg00000017143,ensppyg00000000114
GO:0008045	0.01779	0.220503	14	23	23	motor neuron axon guidance	ensppyg00000017707,ensppyg00000018012,ensppyg00000013581,ensppyg00000013217,ensppyg00000012950,ensppyg00000002525,ensppyg00000017855,ensppyg00000008252,ensppyg00000029903,ensppyg00000014633,ensppyg00000013722,ensppyg00000029658,ensppyg00000002196,ensppyg00000008479
GO:0021902	0.01821	0.224239	2	3	3	commitment of neuronal cell to specific neuron type in forebrain	ensppyg00000013434,ensppyg00000003386
GO:0060916	0.01821	0.224239	3	3	3	mesenchymal cell proliferation involved in lung development	ensppyg00000002710,ensppyg00000018217,ensppyg00000013986
GO:0001974	0.01839	0.224896	14	24	26	blood vessel remodeling	ensppyg00000017706,ensppyg00000010708,ensppyg00000004882,ensppyg00000012988,ensppyg00000017861,ensppyg00000010010,ensppyg00000012442,ensppyg00000013085,ensppyg00000004534,ensppyg00000006816,ensppyg00000019742,ensppyg00000016880,ensppyg00000016001,ensppyg00000011585
GO:0002636	0.01861	0.226702	3	4	4	positive regulation of germinal center formation	ensppyg00000011038,ensppyg00000005494,ensppyg00000007925
GO:0007219	0.01869	0.226702	19	47	49	Notch signaling pathway	ensppyg00000019159,ensppyg00000004980,ensppyg00000005193,ensppyg00000009668,ensppyg00000008180,ensppyg00000010708,ensppyg00000008061,ensppyg00000010904,ensppyg00000007334,ensppyg00000017818,ensppyg00000004697,ensppyg00000004613,ensppyg00000004596,ensppyg00000016987,ensppyg00000016127,ensppyg00000003793,ensppyg00000006512,ensppyg00000015122,ensppyg00000012544
GO:0045453	0.01908	0.226959	8	15	15	bone resorption	ensppyg00000005320,ensppyg00000003350,ensppyg00000018462,ensppyg00000010985,ensppyg00000013925,ensppyg00000013986,ensppyg00000005042,ensppyg00000003756
GO:0071425	0.01911	0.226959	7	12	13	hematopoietic stem cell proliferation	ensppyg00000000412,ensppyg00000019052,ensppyg00000013890,ensppyg00000007954,ensppyg00000004475,ensppyg00000004474,ensppyg00000015133
GO:0035457	0.01914	0.226959	5	7	7	cellular response to interferon-alpha	ensppyg00000002079,ensppyg00000000411,ensppyg00000004977,ensppyg00000010010,ensppyg00000002464
GO:0097502	0.01918	0.226959	3	4	4	mannosylation	ensppyg00000001679,ensppyg00000014451,ensppyg00000003719
GO:0060065	0.01958	0.229193	9	15	15	uterus development	ensppyg00000002079,ensppyg00000017700,ensppyg00000017699,ensppyg00000013397,ensppyg00000010985,ensppyg00000012418,ensppyg00000007995,ensppyg00000002934,ensppyg00000005896
GO:0090076	0.01958	0.229193	2	2	2	relaxation of skeletal muscle	ensppyg00000007225,ensppyg00000008581
GO:0045143	0.02031	0.237053	2	2	2	homologous chromosome segregation	ensppyg00000004574,ensppyg00000016009
GO:0033160	0.02035	0.237053	4	5	5	positive regulation of protein import into nucleus, translocation	ensppyg00000018797,ensppyg00000004882,ensppyg00000010808,ensppyg00000008488
GO:1902042	0.02043	0.237053	9	19	19	negative regulation of extrinsic apoptotic signaling pathway via death domain receptors	ensppyg00000017042,ensppyg00000008177,ensppyg00000000638,ensppyg00000013388,ensppyg00000017860,ensppyg00000013068,ensppyg00000013168,ensppyg00000019346,ensppyg00000015133
GO:0090102	0.02054	0.237053	10	14	14	cochlea development	ensppyg00000005193,ensppyg00000000631,ensppyg00000016011,ensppyg00000016987,ensppyg00000029903,ensppyg00000006275,ensppyg00000006276,ensppyg00000015136,ensppyg00000013657,ensppyg00000011558
GO:0060662	0.02095	0.241544	3	3	4	salivary gland cavitation	ensppyg00000012141,ensppyg00000018217,ensppyg00000010993
GO:0007493	0.02127	0.243448	2	2	2	endodermal cell fate determination	ensppyg00000009057,ensppyg00000018593
GO:0002361	0.02151	0.243448	1	1	2	CD4-positive, CD25-positive, alpha-beta regulatory T cell differentiation	ensppyg00000019800
GO:0002522	0.02151	0.243448	1	1	1	leukocyte migration involved in immune response	ensppyg00000019800
GO:0006020	0.02171	0.244034	2	2	3	inositol metabolic process	ensppyg00000006375,ensppyg00000006416
GO:0021569	0.02192	0.245945	2	3	4	rhombomere 3 development	ensppyg00000017707,ensppyg00000029903
GO:0009190	0.022	0.245945	13	19	20	cyclic nucleotide biosynthetic process	ensppyg00000018885,ensppyg00000013473,ensppyg00000003832,ensppyg00000007338,ensppyg00000019083,ensppyg00000000547,ensppyg00000005702,ensppyg00000015335,ensppyg00000004466,ensppyg00000017579,ensppyg00000015146,ensppyg00000015147,ensppyg00000012595
GO:2001224	0.02253	0.249807	4	4	4	positive regulation of neuron migration	ensppyg00000015705,ensppyg00000019831,ensppyg00000017855,ensppyg00000019566
GO:0043085	0.02253	0.249807	15	36	38	positive regulation of catalytic activity	ensppyg00000019161,ensppyg00000003950,ensppyg00000011354,ensppyg00000005488,ensppyg00000001641,ensppyg00000012443,ensppyg00000013068,ensppyg00000005045,ensppyg00000001578,ensppyg00000008291,ensppyg00000016128,ensppyg00000013789,ensppyg00000009212,ensppyg00000017576,ensppyg00000015962
GO:0086091	0.02262	0.249807	11	18	20	regulation of heart rate by cardiac conduction	ensppyg00000009089,ensppyg00000009084,ensppyg00000004176,ensppyg00000003923,ensppyg00000016208,ensppyg00000015012,ensppyg00000002932,ensppyg00000004407,ensppyg00000013787,ensppyg00000008581,ensppyg00000014004
GO:0045954	0.02274	0.249807	9	15	16	positive regulation of natural killer cell mediated cytotoxicity	ensppyg00000003984,ensppyg00000004201,ensppyg00000003899,ensppyg00000010098,ensppyg00000010092,ensppyg00000000584,ensppyg00000008393,ensppyg00000009232,ensppyg00000015044
GO:0060612	0.0228	0.249807	11	16	18	adipose tissue development	ensppyg00000005279,ensppyg00000017688,ensppyg00000016527,ensppyg00000018210,ensppyg00000008016,ensppyg00000018391,ensppyg00000004736,ensppyg00000018454,ensppyg00000007353,ensppyg00000016044,ensppyg00000011726
GO:0001574	0.02307	0.251316	5	6	6	ganglioside biosynthetic process	ensppyg00000015661,ensppyg00000004699,ensppyg00000006796,ensppyg00000002123,ensppyg00000009180
GO:0006164	0.02324	0.251316	6	10	12	purine nucleotide biosynthetic process	ensppyg00000004977,ensppyg00000017976,ensppyg00000013884,ensppyg00000013146,ensppyg00000006190,ensppyg00000000057
GO:0043388	0.02326	0.251316	9	17	18	positive regulation of DNA binding	ensppyg00000018051,ensppyg00000009947,ensppyg00000014999,ensppyg00000009670,ensppyg00000004882,ensppyg00000009568,ensppyg00000016161,ensppyg00000008268,ensppyg00000007995
GO:0034244	0.02346	0.252547	5	8	8	negative regulation of transcription elongation from RNA polymerase II promoter	ensppyg00000008632,ensppyg00000018217,ensppyg00000006905,ensppyg00000005735,ensppyg00000008233
GO:0060439	0.02392	0.25435	3	4	4	trachea morphogenesis	ensppyg00000018217,ensppyg00000013986,ensppyg00000014049
GO:0060769	0.02401	0.25435	2	2	2	positive regulation of epithelial cell proliferation involved in prostate gland development	ensppyg00000018217,ensppyg00000013986
GO:0060173	0.02432	0.25435	16	27	27	limb development	ensppyg00000004155,ensppyg00000013416,ensppyg00000012793,ensppyg00000005193,ensppyg00000003315,ensppyg00000018217,ensppyg00000013397,ensppyg00000013986,ensppyg00000013085,ensppyg00000004572,ensppyg00000008252,ensppyg00000008292,ensppyg00000005947,ensppyg00000012544,ensppyg00000009192,ensppyg00000008462
GO:0033133	0.02435	0.25435	2	2	2	positive regulation of glucokinase activity	ensppyg00000003110,ensppyg00000012542
GO:0055117	0.02436	0.25435	9	14	14	regulation of cardiac muscle contraction	ensppyg00000018459,ensppyg00000012430,ensppyg00000005046,ensppyg00000016055,ensppyg00000000079,ensppyg00000015012,ensppyg00000016001,ensppyg00000014003,ensppyg00000009148
GO:0010976	0.02443	0.25435	23	39	40	positive regulation of neuron projection development	ensppyg00000007775,ensppyg00000016632,ensppyg00000003125,ensppyg00000014289,ensppyg00000018598,ensppyg00000000698,ensppyg00000017885,ensppyg00000018462,ensppyg00000005718,ensppyg00000019566,ensppyg00000006786,ensppyg00000016930,ensppyg00000013814,ensppyg00000009323,ensppyg00000012393,ensppyg00000007153,ensppyg00000002208,ensppyg00000019331,ensppyg00000004417,ensppyg00000001239,ensppyg00000006376,…
GO:0060534	0.02493	0.25958	2	2	2	trachea cartilage development	ensppyg00000004572,ensppyg00000008462
GO:0021819	0.02527	0.26175	7	11	11	layer formation in cerebral cortex	ensppyg00000017885,ensppyg00000019566,ensppyg00000013986,ensppyg00000013188,ensppyg00000016893,ensppyg00000010375,ensppyg00000001334
GO:2000378	0.02532	0.26175	6	10	10	negative regulation of reactive oxygen species metabolic process	ensppyg00000004165,ensppyg00000009947,ensppyg00000016242,ensppyg00000016218,ensppyg00000009410,ensppyg00000012635
GO:0030326	0.02561	0.263183	23	52	53	embryonic limb morphogenesis	ensppyg00000005203,ensppyg00000012793,ensppyg00000015740,ensppyg00000017699,ensppyg00000014987,ensppyg00000004994,ensppyg00000004809,ensppyg00000004894,ensppyg00000003315,ensppyg00000018217,ensppyg00000011138,ensppyg00000011157,ensppyg00000013397,ensppyg00000000572,ensppyg00000014401,ensppyg00000000521,ensppyg00000006112,ensppyg00000004591,ensppyg00000012307,ensppyg00000005042,ensppyg00000002958,…
GO:0071679	0.0259	0.264897	5	5	5	commissural neuron axon guidance	ensppyg00000014118,ensppyg00000016647,ensppyg00000019214,ensppyg00000018477,ensppyg00000002196
GO:0039536	0.0261	0.265953	2	2	2	negative regulation of RIG-I signaling pathway	ensppyg00000003959,ensppyg00000007870
GO:0045668	0.02641	0.268034	15	30	34	negative regulation of osteoblast differentiation	ensppyg00000003095,ensppyg00000019294,ensppyg00000014301,ensppyg00000016437,ensppyg00000013328,ensppyg00000017818,ensppyg00000013945,ensppyg00000013157,ensppyg00000008252,ensppyg00000008271,ensppyg00000004446,ensppyg00000019409,ensppyg00000006583,ensppyg00000002097,ensppyg00000015067
GO:0001880	0.02654	0.268595	2	2	2	Mullerian duct regression	ensppyg00000009343,ensppyg00000002270
GO:0019985	0.0267	0.268699	5	7	8	translesion synthesis	ensppyg00000001983,ensppyg00000010795,ensppyg00000015237,ensppyg00000014538,ensppyg00000006549
GO:0003195	0.02673	0.268699	2	2	2	tricuspid valve formation	ensppyg00000007637,ensppyg00000016987
GO:0001944	0.02709	0.269467	8	19	20	vasculature development	ensppyg00000013464,ensppyg00000016647,ensppyg00000017581,ensppyg00000014987,ensppyg00000003306,ensppyg00000018217,ensppyg00000011938,ensppyg00000016139
GO:0055085	0.02713	0.269467	181	383	409	transmembrane transport	ensppyg00000018861,ensppyg00000019190,ensppyg00000007774,ensppyg00000018834,ensppyg00000011286,ensppyg00000018888,ensppyg00000003072,ensppyg00000012898,ensppyg00000012894,ensppyg00000012889,ensppyg00000014076,ensppyg00000004234,ensppyg00000004173,ensppyg00000004174,ensppyg00000004176,ensppyg00000018055,ensppyg00000001053,ensppyg00000018039,ensppyg00000017797,ensppyg00000014180,ensppyg00000016637,…
GO:0072133	0.02746	0.271843	3	3	3	metanephric mesenchyme morphogenesis	ensppyg00000011157,ensppyg00000012624,ensppyg00000009165
GO:0021983	0.02763	0.271843	10	22	23	pituitary gland development	ensppyg00000013434,ensppyg00000012778,ensppyg00000015797,ensppyg00000003386,ensppyg00000004736,ensppyg00000000540,ensppyg00000004689,ensppyg00000013115,ensppyg00000008252,ensppyg00000002270
GO:0042102	0.02765	0.271843	17	42	46	positive regulation of T cell proliferation	ensppyg00000013490,ensppyg00000000380,ensppyg00000012125,ensppyg00000000673,ensppyg00000003350,ensppyg00000005494,ensppyg00000004606,ensppyg00000004657,ensppyg00000017323,ensppyg00000007275,ensppyg00000007261,ensppyg00000000078,ensppyg00000007058,ensppyg00000000265,ensppyg00000015043,ensppyg00000015044,ensppyg00000006626
GO:0001909	0.0281	0.276594	2	2	2	leukocyte mediated cytotoxicity	ensppyg00000009480,ensppyg00000017509
GO:0006813	0.02836	0.276765	40	86	95	potassium ion transport	ensppyg00000018888,ensppyg00000012889,ensppyg00000014076,ensppyg00000004173,ensppyg00000004174,ensppyg00000004176,ensppyg00000001053,ensppyg00000015692,ensppyg00000001953,ensppyg00000001025,ensppyg00000007603,ensppyg00000000393,ensppyg00000004053,ensppyg00000014232,ensppyg00000005529,ensppyg00000011046,ensppyg00000015446,ensppyg00000017943,ensppyg00000011133,ensppyg00000011119,ensppyg00000004780,…
GO:0033601	0.02836	0.276765	3	5	5	positive regulation of mammary gland epithelial cell proliferation	ensppyg00000004701,ensppyg00000002961,ensppyg00000008488
GO:0072678	0.02898	0.281258	3	4	4	T cell migration	ensppyg00000001106,ensppyg00000012988,ensppyg00000004571
GO:0006809	0.02922	0.281265	6	9	9	nitric oxide biosynthetic process	ensppyg00000008080,ensppyg00000012485,ensppyg00000012304,ensppyg00000005046,ensppyg00000005005,ensppyg00000006528
GO:0002922	0.0294	0.281265	2	2	2	positive regulation of humoral immune response	ensppyg00000000078,ensppyg00000008457
GO:0097011	0.02942	0.281265	4	6	6	cellular response to granulocyte macrophage colony-stimulating factor stimulus	ensppyg00000019083,ensppyg00000004607,ensppyg00000008393,ensppyg00000003652
GO:0045596	0.02943	0.281265	13	37	49	negative regulation of cell differentiation	ensppyg00000009668,ensppyg00000010708,ensppyg00000018217,ensppyg00000015454,ensppyg00000013986,ensppyg00000029899,ensppyg00000004572,ensppyg00000008252,ensppyg00000004475,ensppyg00000004369,ensppyg00000011585,ensppyg00000008462,ensppyg00000000950
GO:0043242	0.02984	0.281265	2	2	3	negative regulation of protein complex disassembly	ensppyg00000016437,ensppyg00000004741
GO:0070945	0.0299	0.281265	2	2	2	neutrophil mediated killing of gram-negative bacterium	ensppyg00000016591,ensppyg00000013845
GO:2000781	0.03001	0.281265	3	3	3	positive regulation of double-strand break repair	ensppyg00000004153,ensppyg00000014100,ensppyg00000018571
GO:0071803	0.03008	0.281265	3	5	5	positive regulation of podosome assembly	ensppyg00000015763,ensppyg00000016437,ensppyg00000010985
GO:0014898	0.03011	0.281265	7	11	11	cardiac muscle hypertrophy in response to stress	ensppyg00000009057,ensppyg00000013455,ensppyg00000002706,ensppyg00000001442,ensppyg00000016987,ensppyg00000006816,ensppyg00000008482
GO:0006355	0.03025	0.281265	357	1126	1243	regulation of transcription, DNA-templated	ensppyg00000009899,ensppyg00000019167,ensppyg00000005330,ensppyg00000018829,ensppyg00000003989,ensppyg00000005304,ensppyg00000009843,ensppyg00000011263,ensppyg00000009077,ensppyg00000011258,ensppyg00000009057,ensppyg00000013434,ensppyg00000012882,ensppyg00000010507,ensppyg00000010506,ensppyg00000014072,ensppyg00000014077,ensppyg00000014076,ensppyg00000013497,ensppyg00000018800,ensppyg00000004233,…
GO:0048255	0.03026	0.281265	6	10	10	mRNA stabilization	ensppyg00000004228,ensppyg00000006112,ensppyg00000013172,ensppyg00000001544,ensppyg00000015067,ensppyg00000000283
GO:0006836	0.03061	0.281265	13	22	24	neurotransmitter transport	ensppyg00000001054,ensppyg00000013403,ensppyg00000004131,ensppyg00000004807,ensppyg00000008131,ensppyg00000007359,ensppyg00000013943,ensppyg00000016064,ensppyg00000015314,ensppyg00000015313,ensppyg00000010240,ensppyg00000013656,ensppyg00000013655
GO:0072249	0.03077	0.281265	2	2	2	metanephric glomerular visceral epithelial cell development	ensppyg00000000461,ensppyg00000013880
GO:0048102	0.03079	0.281265	2	3	3	autophagic cell death	ensppyg00000018758,ensppyg00000004307
GO:0060319	0.03079	0.281265	2	2	2	primitive erythrocyte differentiation	ensppyg00000016647,ensppyg00000007637
GO:0001919	0.03096	0.281265	3	4	4	regulation of receptor recycling	ensppyg00000019137,ensppyg00000010722,ensppyg00000003645
GO:0045404	0.03105	0.281265	2	2	2	positive regulation of interleukin-4 biosynthetic process	ensppyg00000016161,ensppyg00000011481
GO:0035522	0.03114	0.281265	3	4	4	monoubiquitinated histone H2A deubiquitination	ensppyg00000011317,ensppyg00000010906,ensppyg00000013809
GO:0001580	0.03127	0.281265	7	21	22	detection of chemical stimulus involved in sensory perception of bitter taste	ensppyg00000018073,ensppyg00000010777,ensppyg00000008236,ensppyg00000004287,ensppyg00000000277,ensppyg00000004291,ensppyg00000004293
GO:0002218	0.03127	0.281265	6	11	11	activation of innate immune response	ensppyg00000010808,ensppyg00000000665,ensppyg00000004728,ensppyg00000003564,ensppyg00000012506,ensppyg00000006660
GO:0016064	0.03151	0.281562	4	8	9	immunoglobulin mediated immune response	ensppyg00000001194,ensppyg00000013288,ensppyg00000007925,ensppyg00000013789
GO:0032930	0.03155	0.281562	3	4	4	positive regulation of superoxide anion generation	ensppyg00000011354,ensppyg00000015571,ensppyg00000013789
GO:0008406	0.03175	0.282299	3	7	8	gonad development	ensppyg00000007355,ensppyg00000009343,ensppyg00000012624
GO:0072091	0.03205	0.283561	3	3	3	regulation of stem cell proliferation	ensppyg00000003806,ensppyg00000018593,ensppyg00000001550
GO:0038031	0.03218	0.284427	3	5	5	non-canonical Wnt signaling pathway via JNK cascade	ensppyg00000005120,ensppyg00000000512,ensppyg00000013080
GO:0050798	0.03245	0.285234	4	4	5	activated T cell proliferation	ensppyg00000014077,ensppyg00000007315,ensppyg00000007275,ensppyg00000016930
GO:0042789	0.03265	0.285814	3	6	7	mRNA transcription from RNA polymerase II promoter	ensppyg00000018593,ensppyg00000004692,ensppyg00000008488
GO:0045717	0.03281	0.285814	4	7	7	negative regulation of fatty acid biosynthetic process	ensppyg00000018212,ensppyg00000010869,ensppyg00000001668,ensppyg00000007898
GO:0002876	0.03307	0.28759	2	2	2	positive regulation of chronic inflammatory response to antigenic stimulus	ensppyg00000016437,ensppyg00000016436
GO:0046323	0.0333	0.28759	3	4	4	glucose import	ensppyg00000001076,ensppyg00000001643,ensppyg00000005042
GO:0042335	0.03339	0.28759	2	2	2	cuticle development	ensppyg00000000722,ensppyg00000006441
GO:0009954	0.03346	0.28759	11	24	24	proximal/distal pattern formation	ensppyg00000017700,ensppyg00000012793,ensppyg00000012778,ensppyg00000017699,ensppyg00000003315,ensppyg00000000572,ensppyg00000014401,ensppyg00000004689,ensppyg00000013986,ensppyg00000004591,ensppyg00000012307
GO:0007154	0.03351	0.28759	41	82	86	cell communication	ensppyg00000013461,ensppyg00000015626,ensppyg00000017757,ensppyg00000005296,ensppyg00000017713,ensppyg00000007629,ensppyg00000018789,ensppyg00000018704,ensppyg00000014298,ensppyg00000008634,ensppyg00000015718,ensppyg00000015719,ensppyg00000004057,ensppyg00000004069,ensppyg00000003048,ensppyg00000005189,ensppyg00000001129,ensppyg00000010708,ensppyg00000010722,ensppyg00000002627,ensppyg00000018217,…
GO:0021953	0.03378	0.289593	6	10	10	central nervous system neuron differentiation	ensppyg00000004155,ensppyg00000009626,ensppyg00000017993,ensppyg00000006131,ensppyg00000029903,ensppyg00000004363
GO:0019050	0.03383	0.289637	2	2	2	suppression by virus of host apoptotic process	ensppyg00000003110,ensppyg00000010890
GO:0008643	0.03424	0.289702	5	9	10	carbohydrate transport	ensppyg00000018016,ensppyg00000001123,ensppyg00000000638,ensppyg00000000758,ensppyg00000001260
GO:0010667	0.03424	0.289702	5	7	7	negative regulation of cardiac muscle cell apoptotic process	ensppyg00000016055,ensppyg00000016987,ensppyg00000007995,ensppyg00000007004,ensppyg00000015133
GO:0045618	0.03427	0.289702	5	8	8	positive regulation of keratinocyte differentiation	ensppyg00000011103,ensppyg00000005024,ensppyg00000004448,ensppyg00000005880,ensppyg00000008488
GO:0016055	0.03433	0.289702	28	69	71	Wnt signaling pathway	ensppyg00000014118,ensppyg00000015782,ensppyg00000014987,ensppyg00000013507,ensppyg00000005120,ensppyg00000003358,ensppyg00000017947,ensppyg00000006905,ensppyg00000011938,ensppyg00000012234,ensppyg00000013397,ensppyg00000012995,ensppyg00000018477,ensppyg00000013986,ensppyg00000006066,ensppyg00000013080,ensppyg00000007899,ensppyg00000013889,ensppyg00000008292,ensppyg00000008291,ensppyg00000019315,…
GO:0008016	0.03467	0.292129	8	16	17	regulation of heart contraction	ensppyg00000000364,ensppyg00000019840,ensppyg00000018685,ensppyg00000003307,ensppyg00000007363,ensppyg00000010132,ensppyg00000014063,ensppyg00000006623
GO:0034614	0.03507	0.293981	8	12	13	cellular response to reactive oxygen species	ensppyg00000015672,ensppyg00000003106,ensppyg00000018187,ensppyg00000012468,ensppyg00000016999,ensppyg00000006534,ensppyg00000015938,ensppyg00000012552
GO:0046931	0.03508	0.293981	2	2	2	pore complex assembly	ensppyg00000003110,ensppyg00000005045
GO:0010880	0.03573	0.296533	4	8	10	regulation of release of sequestered calcium ion into cytosol by sarcoplasmic reticulum	ensppyg00000018685,ensppyg00000000639,ensppyg00000012430,ensppyg00000007973
GO:2001233	0.03578	0.296533	2	2	2	regulation of apoptotic signaling pathway	ensppyg00000013071,ensppyg00000013663
GO:0010468	0.03603	0.296533	58	143	152	regulation of gene expression	ensppyg00000009057,ensppyg00000013455,ensppyg00000012882,ensppyg00000001076,ensppyg00000018794,ensppyg00000017700,ensppyg00000003957,ensppyg00000003159,ensppyg00000005276,ensppyg00000009744,ensppyg00000019278,ensppyg00000012793,ensppyg00000017028,ensppyg00000017699,ensppyg00000015762,ensppyg00000007589,ensppyg00000001801,ensppyg00000017067,ensppyg00000011307,ensppyg00000018658,ensppyg00000004885,…
GO:0034765	0.0361	0.296533	29	57	61	regulation of ion transmembrane transport	ensppyg00000012898,ensppyg00000012894,ensppyg00000004173,ensppyg00000004174,ensppyg00000004176,ensppyg00000001053,ensppyg00000000442,ensppyg00000001025,ensppyg00000000369,ensppyg00000019840,ensppyg00000004147,ensppyg00000004053,ensppyg00000009626,ensppyg00000011046,ensppyg00000017943,ensppyg00000011133,ensppyg00000012900,ensppyg00000004780,ensppyg00000011116,ensppyg00000010279,ensppyg00000004530,…
GO:0021542	0.0362	0.296533	5	11	12	dentate gyrus development	ensppyg00000014987,ensppyg00000002448,ensppyg00000016893,ensppyg00000013750,ensppyg00000000224
GO:0071361	0.03659	0.296533	4	4	4	cellular response to ethanol	ensppyg00000018758,ensppyg00000007338,ensppyg00000012443,ensppyg00000004374
GO:0032374	0.03663	0.296533	2	2	2	regulation of cholesterol transport	ensppyg00000003902,ensppyg00000004681
GO:0030225	0.03684	0.296533	4	8	9	macrophage differentiation	ensppyg00000016647,ensppyg00000003306,ensppyg00000013071,ensppyg00000010282
GO:0030328	0.03717	0.296533	2	2	2	prenylcysteine catabolic process	ensppyg00000012325,ensppyg00000015934
GO:0009124	0.03731	0.296533	1	1	1	nucleoside monophosphate biosynthetic process	ensppyg00000019830
GO:0009133	0.03731	0.296533	1	1	1	nucleoside diphosphate biosynthetic process	ensppyg00000019830
GO:0001934	0.03735	0.296533	39	95	96	positive regulation of protein phosphorylation	ensppyg00000019158,ensppyg00000018051,ensppyg00000004164,ensppyg00000016647,ensppyg00000002064,ensppyg00000000418,ensppyg00000005244,ensppyg00000029445,ensppyg00000002787,ensppyg00000008715,ensppyg00000004042,ensppyg00000015751,ensppyg00000007538,ensppyg00000010808,ensppyg00000001764,ensppyg00000003351,ensppyg00000016437,ensppyg00000006905,ensppyg00000016139,ensppyg00000016178,ensppyg00000007899,…
GO:0002053	0.03741	0.296533	14	27	27	positive regulation of mesenchymal cell proliferation	ensppyg00000016647,ensppyg00000005203,ensppyg00000007623,ensppyg00000002710,ensppyg00000017993,ensppyg00000017926,ensppyg00000018217,ensppyg00000014401,ensppyg00000000521,ensppyg00000013986,ensppyg00000012635,ensppyg00000013722,ensppyg00000002270,ensppyg00000014049
GO:0090241	0.03742	0.296533	2	2	2	negative regulation of histone H4 acetylation	ensppyg00000003306,ensppyg00000014524
GO:0030182	0.0375	0.296533	24	59	65	neuron differentiation	ensppyg00000019138,ensppyg00000013434,ensppyg00000012882,ensppyg00000018051,ensppyg00000002079,ensppyg00000014118,ensppyg00000011394,ensppyg00000012793,ensppyg00000018213,ensppyg00000011938,ensppyg00000011184,ensppyg00000010177,ensppyg00000019614,ensppyg00000004593,ensppyg00000007977,ensppyg00000006816,ensppyg00000002208,ensppyg00000019331,ensppyg00000016860,ensppyg00000009265,ensppyg00000005867,…
GO:2001238	0.0376	0.296533	12	26	27	positive regulation of extrinsic apoptotic signaling pathway	ensppyg00000000380,ensppyg00000001194,ensppyg00000019790,ensppyg00000007576,ensppyg00000010815,ensppyg00000010868,ensppyg00000010037,ensppyg00000014447,ensppyg00000013071,ensppyg00000016178,ensppyg00000013846,ensppyg00000006421
GO:0060591	0.03763	0.296533	2	3	3	chondroblast differentiation	ensppyg00000002958,ensppyg00000008462
GO:0030423	0.03775	0.29716	2	3	3	targeting of mRNA for destruction involved in RNA interference	ensppyg00000004583,ensppyg00000006112
GO:0010717	0.03805	0.297897	2	3	3	regulation of epithelial to mesenchymal transition	ensppyg00000011516,ensppyg00000006422
GO:0006810	0.03813	0.297897	283	676	741	transport	ensppyg00000018861,ensppyg00000007771,ensppyg00000007773,ensppyg00000011286,ensppyg00000009092,ensppyg00000003981,ensppyg00000018888,ensppyg00000019137,ensppyg00000013422,ensppyg00000012883,ensppyg00000012898,ensppyg00000012894,ensppyg00000012889,ensppyg00000013461,ensppyg00000014076,ensppyg00000004238,ensppyg00000004234,ensppyg00000004173,ensppyg00000004174,ensppyg00000004176,ensppyg00000014156,…
GO:0032233	0.03855	0.298953	4	5	5	positive regulation of actin filament bundle assembly	ensppyg00000018870,ensppyg00000014203,ensppyg00000012350,ensppyg00000017490
GO:0009991	0.03857	0.298953	2	2	2	response to extracellular stimulus	ensppyg00000009935,ensppyg00000015067
GO:0009950	0.03864	0.298953	6	8	8	dorsal/ventral axis specification	ensppyg00000003386,ensppyg00000006905,ensppyg00000013986,ensppyg00000012317,ensppyg00000008292,ensppyg00000002270
GO:0003376	0.03887	0.298953	3	6	6	sphingosine-1-phosphate signaling pathway	ensppyg00000001106,ensppyg00000007833,ensppyg00000029782
GO:0022004	0.03888	0.298953	1	1	1	midbrain-hindbrain boundary maturation during brain development	ensppyg00000004475
GO:0021551	0.03888	0.298953	2	2	2	central nervous system morphogenesis	ensppyg00000013138,ensppyg00000004475
GO:0021588	0.03888	0.298953	1	1	1	cerebellum formation	ensppyg00000004475
GO:0001889	0.03922	0.300401	26	51	51	liver development	ensppyg00000009057,ensppyg00000004180,ensppyg00000004153,ensppyg00000015675,ensppyg00000005240,ensppyg00000011394,ensppyg00000014921,ensppyg00000001160,ensppyg00000005193,ensppyg00000011038,ensppyg00000006987,ensppyg00000017932,ensppyg00000016250,ensppyg00000009568,ensppyg00000017860,ensppyg00000007352,ensppyg00000011683,ensppyg00000017143,ensppyg00000004579,ensppyg00000005042,ensppyg00000007122,…
GO:0003300	0.0393	0.300401	4	5	5	cardiac muscle hypertrophy	ensppyg00000012980,ensppyg00000016987,ensppyg00000000079,ensppyg00000008482
GO:0045773	0.03949	0.301438	8	13	13	positive regulation of axon extension	ensppyg00000011193,ensppyg00000013148,ensppyg00000013814,ensppyg00000007969,ensppyg00000008298,ensppyg00000017490,ensppyg00000006573,ensppyg00000006633
GO:0019430	0.03977	0.304005	4	8	9	removal of superoxide radicals	ensppyg00000003902,ensppyg00000011354,ensppyg00000017143,ensppyg00000019408
GO:0042662	0.04015	0.306156	2	3	4	negative regulation of mesodermal cell fate specification	ensppyg00000018593,ensppyg00000015133
GO:0042481	0.04052	0.306211	2	3	4	regulation of odontogenesis	ensppyg00000018217,ensppyg00000005755
GO:0048512	0.04057	0.306211	2	2	2	circadian behavior	ensppyg00000016567,ensppyg00000012447
GO:0060425	0.04063	0.306211	7	14	14	lung morphogenesis	ensppyg00000007623,ensppyg00000006960,ensppyg00000018217,ensppyg00000011938,ensppyg00000001540,ensppyg00000008252,ensppyg00000014049
GO:0006051	0.04073	0.306211	1	1	1	N-acetylmannosamine metabolic process	ensppyg00000013884
GO:0031937	0.0411	0.306983	3	3	3	positive regulation of chromatin silencing	ensppyg00000002401,ensppyg00000001261,ensppyg00000006660
GO:0060928	0.04148	0.306983	2	2	2	atrioventricular node cell development	ensppyg00000016055,ensppyg00000016127
GO:0060032	0.04156	0.306983	2	2	2	notochord regression	ensppyg00000012778,ensppyg00000004689
GO:0007418	0.04156	0.306983	2	2	2	ventral midline development	ensppyg00000012778,ensppyg00000004689
GO:0036159	0.04174	0.306983	3	4	4	inner dynein arm assembly	ensppyg00000018889,ensppyg00000001549,ensppyg00000013843
GO:0030901	0.04183	0.306983	12	28	28	midbrain development	ensppyg00000012793,ensppyg00000004906,ensppyg00000002710,ensppyg00000004065,ensppyg00000018213,ensppyg00000018217,ensppyg00000018477,ensppyg00000019614,ensppyg00000002306,ensppyg00000005050,ensppyg00000012376,ensppyg00000004475
GO:0090279	0.04192	0.306983	5	6	6	regulation of calcium ion import	ensppyg00000014999,ensppyg00000014921,ensppyg00000018685,ensppyg00000015589,ensppyg00000013986
GO:0022007	0.04202	0.306983	2	3	3	convergent extension involved in neural plate elongation	ensppyg00000000631,ensppyg00000007899
GO:0035470	0.04217	0.306983	1	1	1	positive regulation of vascular wound healing	ensppyg00000003113
GO:0060976	0.04217	0.306983	1	1	2	coronary vasculature development	ensppyg00000003113
GO:0030241	0.04255	0.306983	2	2	2	skeletal muscle myosin thick filament assembly	ensppyg00000012980,ensppyg00000008482
GO:0048769	0.04255	0.306983	2	2	2	sarcomerogenesis	ensppyg00000012980,ensppyg00000008482
GO:0033235	0.04258	0.306983	5	7	7	positive regulation of protein sumoylation	ensppyg00000013328,ensppyg00000000888,ensppyg00000009394,ensppyg00000006589,ensppyg00000000934
GO:0034067	0.04283	0.306983	4	8	8	protein localization to Golgi apparatus	ensppyg00000004872,ensppyg00000008087,ensppyg00000004609,ensppyg00000014874
GO:0006968	0.04287	0.306983	3	6	7	cellular defense response	ensppyg00000001194,ensppyg00000000584,ensppyg00000017509
GO:0000084	0.04292	0.306983	2	3	4	mitotic S phase	ensppyg00000001539,ensppyg00000029792
GO:0061037	0.04301	0.306983	4	6	6	negative regulation of cartilage development	ensppyg00000012995,ensppyg00000004572,ensppyg00000008252,ensppyg00000008462
GO:0010575	0.04304	0.306983	10	17	18	positive regulation vascular endothelial growth factor production	ensppyg00000004237,ensppyg00000018654,ensppyg00000008010,ensppyg00000011104,ensppyg00000016139,ensppyg00000000888,ensppyg00000009461,ensppyg00000012485,ensppyg00000006528,ensppyg00000009194
GO:0071800	0.04328	0.306983	4	4	4	podosome assembly	ensppyg00000017600,ensppyg00000013354,ensppyg00000016044,ensppyg00000004526
GO:0034140	0.04331	0.306983	2	2	2	negative regulation of toll-like receptor 3 signaling pathway	ensppyg00000017042,ensppyg00000015571
GO:0018022	0.04332	0.306983	3	4	4	peptidyl-lysine methylation	ensppyg00000016161,ensppyg00000006132,ensppyg00000013116
GO:0050862	0.04333	0.306983	4	6	6	positive regulation of T cell receptor signaling pathway	ensppyg00000013570,ensppyg00000011038,ensppyg00000004612,ensppyg00000008457
GO:0048013	0.04347	0.306983	18	25	26	ephrin receptor signaling pathway	ensppyg00000007770,ensppyg00000029431,ensppyg00000014125,ensppyg00000015670,ensppyg00000016522,ensppyg00000011351,ensppyg00000018119,ensppyg00000013217,ensppyg00000001751,ensppyg00000005489,ensppyg00000012950,ensppyg00000000760,ensppyg00000005960,ensppyg00000016851,ensppyg00000014737,ensppyg00000018909,ensppyg00000013646,ensppyg00000013625
GO:0021658	0.04367	0.306983	1	1	1	rhombomere 3 morphogenesis	ensppyg00000017707
GO:0046415	0.04369	0.306983	7	9	9	urate metabolic process	ensppyg00000003102,ensppyg00000003103,ensppyg00000014922,ensppyg00000016289,ensppyg00000002425,ensppyg00000014605,ensppyg00000012542
GO:0061512	0.04384	0.307304	6	7	7	protein localization to cilium	ensppyg00000012897,ensppyg00000013416,ensppyg00000017713,ensppyg00000006956,ensppyg00000008087,ensppyg00000016973
GO:0030206	0.04396	0.307908	5	6	8	chondroitin sulfate biosynthetic process	ensppyg00000013451,ensppyg00000004894,ensppyg00000018398,ensppyg00000006825,ensppyg00000001260
GO:0002903	0.0441	0.309007	2	3	3	negative regulation of B cell apoptotic process	ensppyg00000007953,ensppyg00000015043
GO:0035115	0.04437	0.309101	13	31	31	embryonic forelimb morphogenesis	ensppyg00000018818,ensppyg00000013416,ensppyg00000017700,ensppyg00000012793,ensppyg00000004994,ensppyg00000003337,ensppyg00000018217,ensppyg00000013397,ensppyg00000007352,ensppyg00000013986,ensppyg00000016218,ensppyg00000008292,ensppyg00000012624
GO:0030238	0.0444	0.309101	6	9	10	male sex determination	ensppyg00000003098,ensppyg00000005203,ensppyg00000000699,ensppyg00000009471,ensppyg00000006808,ensppyg00000004480
GO:0072218	0.04462	0.309343	3	3	3	metanephric ascending thin limb development	ensppyg00000014921,ensppyg00000006987,ensppyg00000007156
GO:0030878	0.0447	0.309813	7	16	17	thyroid gland development	ensppyg00000018892,ensppyg00000017706,ensppyg00000018217,ensppyg00000016055,ensppyg00000006583,ensppyg00000011585,ensppyg00000006438
GO:2001137	0.04527	0.314233	3	3	3	positive regulation of endocytic recycling	ensppyg00000003981,ensppyg00000003093,ensppyg00000010180
GO:0051602	0.04566	0.314233	2	2	2	response to electrical stimulus	ensppyg00000009733,ensppyg00000005045
GO:0090193	0.04575	0.314233	1	1	1	positive regulation of glomerulus development	ensppyg00000008252
GO:0060825	0.04575	0.314233	1	1	1	fibroblast growth factor receptor signaling pathway involved in neural plate anterior/posterior pattern formation	ensppyg00000008252
GO:0060302	0.04575	0.314233	1	1	1	negative regulation of cytokine activity	ensppyg00000008252
GO:2000313	0.04575	0.314233	1	1	1	regulation of fibroblast growth factor receptor signaling pathway involved in neural plate anterior/posterior pattern formation	ensppyg00000008252
GO:0060841	0.04614	0.315201	3	4	4	venous blood vessel development	ensppyg00000007623,ensppyg00000013085,ensppyg00000004534
GO:0042473	0.04627	0.315201	4	7	7	outer ear morphogenesis	ensppyg00000018664,ensppyg00000012976,ensppyg00000029903,ensppyg00000011585
GO:0032402	0.04628	0.315201	7	13	14	melanosome transport	ensppyg00000009504,ensppyg00000012281,ensppyg00000004694,ensppyg00000010110,ensppyg00000012360,ensppyg00000006496,ensppyg00000006573
GO:0033044	0.04633	0.315517	3	3	3	regulation of chromosome organization	ensppyg00000008015,ensppyg00000012418,ensppyg00000005834
GO:0000460	0.04651	0.315617	4	6	6	maturation of 5.8S rRNA	ensppyg00000001940,ensppyg00000001891,ensppyg00000007592,ensppyg00000018959
GO:0006171	0.04665	0.315617	7	12	12	cAMP biosynthetic process	ensppyg00000018885,ensppyg00000013473,ensppyg00000007338,ensppyg00000005702,ensppyg00000015335,ensppyg00000004466,ensppyg00000017579
GO:0060100	0.04674	0.315617	3	3	3	positive regulation of phagocytosis, engulfment	ensppyg00000017862,ensppyg00000015571,ensppyg00000004606
GO:0042256	0.0468	0.315617	3	4	5	mature ribosome assembly	ensppyg00000007870,ensppyg00000006724,ensppyg00000017513
GO:0033632	0.0469	0.315617	3	4	4	regulation of cell-cell adhesion mediated by integrin	ensppyg00000012884,ensppyg00000003117,ensppyg00000011038
GO:0097190	0.04698	0.315873	12	30	31	apoptotic signaling pathway	ensppyg00000011220,ensppyg00000003110,ensppyg00000016527,ensppyg00000016437,ensppyg00000018217,ensppyg00000013071,ensppyg00000006097,ensppyg00000007261,ensppyg00000005046,ensppyg00000009392,ensppyg00000019346,ensppyg00000001288
GO:0010751	0.04738	0.3185	2	2	2	negative regulation of nitric oxide mediated signal transduction	ensppyg00000015918,ensppyg00000006338
GO:0021615	0.04773	0.318791	2	2	3	glossopharyngeal nerve morphogenesis	ensppyg00000017706,ensppyg00000018012
GO:0001819	0.04787	0.318791	8	20	20	positive regulation of cytokine production	ensppyg00000002079,ensppyg00000019780,ensppyg00000011354,ensppyg00000012176,ensppyg00000016437,ensppyg00000017323,ensppyg00000012493,ensppyg00000013172
GO:0045162	0.04801	0.318791	5	5	5	clustering of voltage-gated sodium channels	ensppyg00000000313,ensppyg00000017909,ensppyg00000000512,ensppyg00000006476,ensppyg00000009995
GO:0060710	0.04808	0.318791	5	7	7	chorio-allantoic fusion	ensppyg00000014987,ensppyg00000018228,ensppyg00000011938,ensppyg00000012988,ensppyg00000010040
GO:0001765	0.04833	0.319531	3	3	3	membrane raft assembly	ensppyg00000014081,ensppyg00000000850,ensppyg00000006526
GO:0042060	0.04858	0.31976	20	40	40	wound healing	ensppyg00000019139,ensppyg00000016632,ensppyg00000003972,ensppyg00000016527,ensppyg00000001826,ensppyg00000004852,ensppyg00000000631,ensppyg00000011950,ensppyg00000007386,ensppyg00000013923,ensppyg00000013011,ensppyg00000013172,ensppyg00000013148,ensppyg00000008252,ensppyg00000009302,ensppyg00000000197,ensppyg00000008544,ensppyg00000004375,ensppyg00000013610,ensppyg00000008479
GO:0060033	0.0486	0.31976	3	3	3	anatomical structure regression	ensppyg00000014987,ensppyg00000003306,ensppyg00000011938
GO:0080009	0.04873	0.31976	3	4	4	mRNA methylation	ensppyg00000016562,ensppyg00000005599,ensppyg00000017144
GO:0048617	0.04897	0.32158	7	11	11	embryonic foregut morphogenesis	ensppyg00000007623,ensppyg00000012783,ensppyg00000016596,ensppyg00000018593,ensppyg00000018217,ensppyg00000013986,ensppyg00000006583
GO:0051533	0.04921	0.32219	2	3	3	positive regulation of NFAT protein import into nucleus	ensppyg00000016437,ensppyg00000004609
GO:0060463	0.04942	0.32219	6	8	8	lung lobe morphogenesis	ensppyg00000018794,ensppyg00000007623,ensppyg00000002710,ensppyg00000004882,ensppyg00000018217,ensppyg00000014049
GO:0006898	0.04946	0.32219	18	31	34	receptor-mediated endocytosis	ensppyg00000012826,ensppyg00000012876,ensppyg00000013491,ensppyg00000017049,ensppyg00000003354,ensppyg00000012910,ensppyg00000017862,ensppyg00000004681,ensppyg00000001495,ensppyg00000019646,ensppyg00000017129,ensppyg00000005075,ensppyg00000005103,ensppyg00000002121,ensppyg00000002128,ensppyg00000012549,ensppyg00000011576,ensppyg00000001334
GO:0045945	0.04989	0.323882	3	3	3	positive regulation of transcription from RNA polymerase III promoter	ensppyg00000005596,ensppyg00000029703,ensppyg00000008479
GO:0051252	0.05034	0.325949	3	3	3	regulation of RNA metabolic process	ensppyg00000005714,ensppyg00000010139,ensppyg00000006112
GO:0060086	0.05068	0.326483	2	2	2	circadian temperature homeostasis	ensppyg00000009205,ensppyg00000008469
GO:2000757	0.05081	0.326483	2	2	2	negative regulation of peptidyl-lysine acetylation	ensppyg00000013455,ensppyg00000002401
GO:0071353	0.05089	0.326483	7	16	16	cellular response to interleukin-4	ensppyg00000013443,ensppyg00000008768,ensppyg00000002079,ensppyg00000015782,ensppyg00000014987,ensppyg00000019609,ensppyg00000013884
GO:0043484	0.05102	0.326904	11	22	26	regulation of RNA splicing	ensppyg00000003164,ensppyg00000011380,ensppyg00000018185,ensppyg00000014218,ensppyg00000005456,ensppyg00000005014,ensppyg00000011766,ensppyg00000010234,ensppyg00000002212,ensppyg00000007079,ensppyg00000006641
GO:0021904	0.05119	0.326904	8	17	17	dorsal/ventral neural tube patterning	ensppyg00000004155,ensppyg00000009744,ensppyg00000012778,ensppyg00000004953,ensppyg00000001801,ensppyg00000017993,ensppyg00000018217,ensppyg00000019409
GO:0048643	0.05136	0.326914	3	4	4	positive regulation of skeletal muscle tissue development	ensppyg00000004042,ensppyg00000018593,ensppyg00000018217
GO:0032618	0.05181	0.326914	1	1	1	interleukin-15 production	ensppyg00000013845
GO:0052567	0.05181	0.326914	1	1	1	response to defense-related host reactive oxygen species production	ensppyg00000013845
GO:0071609	0.05181	0.326914	1	1	1	chemokine (C-C motif) ligand 5 production	ensppyg00000013845
GO:0060872	0.05209	0.326914	1	1	1	semicircular canal development	ensppyg00000013434
GO:2000977	0.05209	0.326914	1	1	1	regulation of forebrain neuron differentiation	ensppyg00000013434
GO:0097154	0.05209	0.326914	1	1	1	GABAergic neuron differentiation	ensppyg00000013434
GO:0035854	0.05209	0.326914	1	1	2	eosinophil fate commitment	ensppyg00000013434
GO:2000300	0.05216	0.326914	2	2	2	regulation of synaptic vesicle exocytosis	ensppyg00000029445,ensppyg00000014203
GO:0036023	0.05222	0.326914	2	3	3	embryonic skeletal limb joint morphogenesis	ensppyg00000013986,ensppyg00000012624
GO:0030857	0.05313	0.328057	5	9	9	negative regulation of epithelial cell differentiation	ensppyg00000003806,ensppyg00000017993,ensppyg00000012624,ensppyg00000002961,ensppyg00000002189
GO:0043124	0.05325	0.328057	14	27	27	negative regulation of I-kappaB kinase/NF-kappaB signaling	ensppyg00000002032,ensppyg00000003959,ensppyg00000017042,ensppyg00000019566,ensppyg00000013027,ensppyg00000013071,ensppyg00000016178,ensppyg00000002401,ensppyg00000019316,ensppyg00000007058,ensppyg00000007048,ensppyg00000006528,ensppyg00000000910,ensppyg00000015959
GO:1900746	0.05332	0.328057	1	1	1	regulation of vascular endothelial growth factor signaling pathway	ensppyg00000004629
GO:0050931	0.05332	0.328057	1	1	1	pigment cell differentiation	ensppyg00000004629
GO:0048757	0.05332	0.328057	1	1	1	pigment granule maturation	ensppyg00000004629
GO:2000680	0.05332	0.328057	1	1	1	regulation of rubidium ion transport	ensppyg00000004629
GO:0003166	0.05343	0.328057	2	2	3	bundle of His development	ensppyg00000004994,ensppyg00000016055
GO:0007568	0.05372	0.328057	6	13	14	aging	ensppyg00000005270,ensppyg00000011354,ensppyg00000006763,ensppyg00000007954,ensppyg00000002934,ensppyg00000008415
GO:0045597	0.05379	0.328057	10	28	28	positive regulation of cell differentiation	ensppyg00000003095,ensppyg00000002079,ensppyg00000018593,ensppyg00000017971,ensppyg00000018217,ensppyg00000011157,ensppyg00000004613,ensppyg00000007781,ensppyg00000006576,ensppyg00000014055
GO:0060272	0.05381	0.328057	4	11	11	embryonic skeletal joint morphogenesis	ensppyg00000011157,ensppyg00000008252,ensppyg00000004451,ensppyg00000012624
GO:0006542	0.05397	0.328057	2	2	2	glutamine biosynthetic process	ensppyg00000000440,ensppyg00000016742
GO:0034144	0.05401	0.328057	4	5	5	negative regulation of toll-like receptor 4 signaling pathway	ensppyg00000018598,ensppyg00000010919,ensppyg00000019566,ensppyg00000008469
GO:0003140	0.05413	0.328057	2	3	3	determination of left/right asymmetry in lateral mesoderm	ensppyg00000017993,ensppyg00000018217
GO:0000578	0.05439	0.329158	4	6	6	embryonic axis specification	ensppyg00000013397,ensppyg00000013986,ensppyg00000004475,ensppyg00000001381
GO:0060314	0.05451	0.329158	3	5	6	regulation of ryanodine-sensitive calcium-release channel activity	ensppyg00000007630,ensppyg00000018685,ensppyg00000009344
GO:0001678	0.05501	0.333084	3	4	5	cellular glucose homeostasis	ensppyg00000017596,ensppyg00000002401,ensppyg00000012542
GO:2000273	0.05542	0.333151	6	10	10	positive regulation of receptor activity	ensppyg00000012443,ensppyg00000000084,ensppyg00000029582,ensppyg00000009296,ensppyg00000015938,ensppyg00000008488
GO:0033619	0.05552	0.333151	4	5	5	membrane protein proteolysis	ensppyg00000029452,ensppyg00000013235,ensppyg00000010888,ensppyg00000002208
GO:2000016	0.0556	0.333151	1	1	1	negative regulation of determination of dorsal identity	ensppyg00000004692
GO:0044324	0.0556	0.333151	1	1	1	regulation of transcription involved in anterior/posterior axis specification	ensppyg00000004692
GO:0010594	0.05597	0.333151	3	3	3	regulation of endothelial cell migration	ensppyg00000017649,ensppyg00000000727,ensppyg00000007004
GO:0048514	0.05599	0.333151	15	27	28	blood vessel morphogenesis	ensppyg00000009082,ensppyg00000016647,ensppyg00000005246,ensppyg00000005489,ensppyg00000005496,ensppyg00000019052,ensppyg00000004626,ensppyg00000016139,ensppyg00000007781,ensppyg00000012485,ensppyg00000004534,ensppyg00000007122,ensppyg00000012356,ensppyg00000006338,ensppyg00000011585
GO:0097192	0.05604	0.333151	13	29	29	extrinsic apoptotic signaling pathway in absence of ligand	ensppyg00000003110,ensppyg00000013507,ensppyg00000004816,ensppyg00000004882,ensppyg00000010890,ensppyg00000010039,ensppyg00000011100,ensppyg00000004643,ensppyg00000000894,ensppyg00000009336,ensppyg00000016896,ensppyg00000009212,ensppyg00000015043
GO:0033522	0.05604	0.333151	3	3	4	histone H2A ubiquitination	ensppyg00000016616,ensppyg00000015786,ensppyg00000016561
GO:0032780	0.05625	0.333151	3	5	5	negative regulation of ATPase activity	ensppyg00000000364,ensppyg00000009303,ensppyg00000013761
GO:0030837	0.05657	0.333151	6	10	10	negative regulation of actin filament polymerization	ensppyg00000014203,ensppyg00000018650,ensppyg00000013814,ensppyg00000014633,ensppyg00000013789,ensppyg00000009115
GO:0008283	0.05662	0.333151	58	134	141	cell proliferation	ensppyg00000016647,ensppyg00000001993,ensppyg00000015672,ensppyg00000009935,ensppyg00000000440,ensppyg00000005264,ensppyg00000003110,ensppyg00000000384,ensppyg00000018732,ensppyg00000003888,ensppyg00000019227,ensppyg00000012778,ensppyg00000002713,ensppyg00000016527,ensppyg00000003058,ensppyg00000003806,ensppyg00000018146,ensppyg00000007421,ensppyg00000003342,ensppyg00000018217,ensppyg00000014322,…
GO:0070318	0.05664	0.333151	2	3	3	positive regulation of G0 to G1 transition	ensppyg00000004154,ensppyg00000008488
GO:0043405	0.05666	0.333151	3	4	4	regulation of MAP kinase activity	ensppyg00000018875,ensppyg00000010869,ensppyg00000012641
GO:0048872	0.05682	0.333151	7	15	15	homeostasis of number of cells	ensppyg00000002079,ensppyg00000007637,ensppyg00000017028,ensppyg00000004963,ensppyg00000010798,ensppyg00000007220,ensppyg00000014001
GO:0009416	0.05719	0.333151	5	9	10	response to light stimulus	ensppyg00000005530,ensppyg00000007949,ensppyg00000016848,ensppyg00000009182,ensppyg00000013696
GO:0035947	0.05727	0.333151	2	2	2	regulation of gluconeogenesis by regulation of transcription from RNA polymerase II promoter	ensppyg00000005304,ensppyg00000008469
GO:0060876	0.05732	0.333151	1	1	1	semicircular canal formation	ensppyg00000029903
GO:0021599	0.05732	0.333151	1	1	1	abducens nerve formation	ensppyg00000029903
GO:0021570	0.05732	0.333151	1	1	3	rhombomere 4 development	ensppyg00000029903
GO:0021754	0.05732	0.333151	1	1	2	facial nucleus development	ensppyg00000029903
GO:0007634	0.05732	0.333151	1	1	1	optokinetic behavior	ensppyg00000029903
GO:2000114	0.05761	0.333989	8	11	11	regulation of establishment of cell polarity	ensppyg00000002079,ensppyg00000018650,ensppyg00000002687,ensppyg00000007416,ensppyg00000018462,ensppyg00000002471,ensppyg00000004649,ensppyg00000012374
GO:0021762	0.05767	0.333989	15	40	44	substantia nigra development	ensppyg00000007769,ensppyg00000009857,ensppyg00000009873,ensppyg00000001074,ensppyg00000016636,ensppyg00000009947,ensppyg00000005203,ensppyg00000019775,ensppyg00000001811,ensppyg00000012430,ensppyg00000019609,ensppyg00000019611,ensppyg00000009251,ensppyg00000029625,ensppyg00000008403
GO:0035641	0.05784	0.333989	6	9	9	locomotory exploration behavior	ensppyg00000000482,ensppyg00000029445,ensppyg00000013523,ensppyg00000012443,ensppyg00000007897,ensppyg00000004576
GO:0070904	0.05833	0.333989	2	2	2	transepithelial L-ascorbic acid transport	ensppyg00000010797,ensppyg00000015837
GO:0015882	0.05833	0.333989	2	2	2	L-ascorbic acid transport	ensppyg00000010797,ensppyg00000015837
GO:0051216	0.05838	0.333989	23	44	46	cartilage development	ensppyg00000018036,ensppyg00000017706,ensppyg00000003891,ensppyg00000015797,ensppyg00000001103,ensppyg00000001801,ensppyg00000018654,ensppyg00000004894,ensppyg00000006987,ensppyg00000003358,ensppyg00000013397,ensppyg00000018398,ensppyg00000000521,ensppyg00000011104,ensppyg00000013052,ensppyg00000003459,ensppyg00000013846,ensppyg00000004451,ensppyg00000002270,ensppyg00000015133,ensppyg00000004363,…
GO:0035567	0.0585	0.333989	4	8	8	non-canonical Wnt signaling pathway	ensppyg00000000631,ensppyg00000013397,ensppyg00000013080,ensppyg00000007899
GO:0015992	0.05859	0.333989	12	28	34	proton transport	ensppyg00000018040,ensppyg00000000382,ensppyg00000004954,ensppyg00000017986,ensppyg00000016434,ensppyg00000015443,ensppyg00000004668,ensppyg00000004586,ensppyg00000012316,ensppyg00000006596,ensppyg00000015081,ensppyg00000015965
GO:0060054	0.05864	0.333989	3	4	4	positive regulation of epithelial cell proliferation involved in wound healing	ensppyg00000019139,ensppyg00000013397,ensppyg00000013080
GO:0034405	0.05869	0.333989	4	7	7	response to fluid shear stress	ensppyg00000005193,ensppyg00000006987,ensppyg00000005045,ensppyg00000005046
GO:0035019	0.05944	0.335329	16	36	37	somatic stem cell maintenance	ensppyg00000013434,ensppyg00000018800,ensppyg00000018061,ensppyg00000001968,ensppyg00000003806,ensppyg00000003306,ensppyg00000000631,ensppyg00000012234,ensppyg00000013397,ensppyg00000013388,ensppyg00000004736,ensppyg00000012458,ensppyg00000014623,ensppyg00000008252,ensppyg00000016893,ensppyg00000000947
GO:0090068	0.05968	0.335329	2	2	2	positive regulation of cell cycle process	ensppyg00000014100,ensppyg00000014987
GO:0048864	0.05971	0.335329	5	6	6	stem cell development	ensppyg00000000380,ensppyg00000018217,ensppyg00000013397,ensppyg00000013922,ensppyg00000008244
GO:0072657	0.05981	0.335329	6	8	8	protein localization to membrane	ensppyg00000016517,ensppyg00000016044,ensppyg00000009339,ensppyg00000009344,ensppyg00000003752,ensppyg00000005823
GO:2000672	0.05981	0.335329	2	3	3	negative regulation of motor neuron apoptotic process	ensppyg00000019138,ensppyg00000009748
GO:0007267	0.06001	0.335329	14	39	43	cell-cell signaling	ensppyg00000009027,ensppyg00000005203,ensppyg00000002710,ensppyg00000004994,ensppyg00000018305,ensppyg00000018217,ensppyg00000000584,ensppyg00000010970,ensppyg00000013804,ensppyg00000001564,ensppyg00000004475,ensppyg00000004480,ensppyg00000019393,ensppyg00000017361
GO:1901895	0.06003	0.335329	1	1	1	negative regulation of calcium-transporting ATPase activity	ensppyg00000018685
GO:0086092	0.06003	0.335329	1	1	1	regulation of the force of heart contraction by cardiac conduction	ensppyg00000018685
GO:0086023	0.06003	0.335329	1	1	1	adrenergic receptor signaling pathway involved in heart process	ensppyg00000018685
GO:0035280	0.06031	0.335329	1	1	1	miRNA loading onto RISC involved in gene silencing by miRNA	ensppyg00000004583
GO:0046782	0.06031	0.335329	1	1	1	regulation of viral transcription	ensppyg00000004583
GO:0051006	0.06038	0.335329	3	7	7	positive regulation of lipoprotein lipase activity	ensppyg00000003902,ensppyg00000013964,ensppyg00000010280
GO:0010460	0.06065	0.335397	4	6	7	positive regulation of heart rate	ensppyg00000011038,ensppyg00000011184,ensppyg00000016987,ensppyg00000000079
GO:0060017	0.06065	0.335397	3	6	7	parathyroid gland development	ensppyg00000002079,ensppyg00000017706,ensppyg00000011585
GO:0042100	0.06114	0.337012	8	11	12	B cell proliferation	ensppyg00000000380,ensppyg00000014987,ensppyg00000019052,ensppyg00000013046,ensppyg00000006816,ensppyg00000013789,ensppyg00000009212,ensppyg00000000268
GO:0006383	0.06117	0.337012	3	5	5	transcription from RNA polymerase III promoter	ensppyg00000017192,ensppyg00000017525,ensppyg00000012551
GO:0050804	0.0613	0.337358	10	12	13	regulation of synaptic transmission	ensppyg00000000482,ensppyg00000014960,ensppyg00000009638,ensppyg00000014309,ensppyg00000017885,ensppyg00000013916,ensppyg00000017158,ensppyg00000016870,ensppyg00000013761,ensppyg00000007089
GO:0032972	0.06155	0.339375	1	1	1	regulation of muscle filament sliding speed	ensppyg00000013806
GO:0001843	0.06179	0.339913	33	71	74	neural tube closure	ensppyg00000004155,ensppyg00000016632,ensppyg00000002877,ensppyg00000013416,ensppyg00000018794,ensppyg00000001181,ensppyg00000001194,ensppyg00000009638,ensppyg00000004809,ensppyg00000003350,ensppyg00000000631,ensppyg00000011138,ensppyg00000011950,ensppyg00000001641,ensppyg00000018477,ensppyg00000018376,ensppyg00000010164,ensppyg00000013922,ensppyg00000002471,ensppyg00000007899,ensppyg00000016218,…
GO:2000179	0.06186	0.339913	6	11	11	positive regulation of neural precursor cell proliferation	ensppyg00000004042,ensppyg00000014511,ensppyg00000016893,ensppyg00000002120,ensppyg00000000224,ensppyg00000006422
GO:0070528	0.06191	0.339913	3	6	7	protein kinase C signaling	ensppyg00000013896,ensppyg00000000078,ensppyg00000012350
GO:0086005	0.06209	0.339913	9	13	15	ventricular cardiac muscle cell action potential	ensppyg00000009089,ensppyg00000009084,ensppyg00000010924,ensppyg00000016208,ensppyg00000000079,ensppyg00000015012,ensppyg00000002932,ensppyg00000004407,ensppyg00000014044
GO:0060428	0.0622	0.339913	4	6	6	lung epithelium development	ensppyg00000006987,ensppyg00000018217,ensppyg00000011938,ensppyg00000013115
GO:0006987	0.0623	0.339913	3	4	4	activation of signaling protein activity involved in unfolded protein response	ensppyg00000011172,ensppyg00000019609,ensppyg00000008539
GO:0072208	0.06232	0.339913	2	2	2	metanephric smooth muscle tissue development	ensppyg00000014921,ensppyg00000012624
GO:0007389	0.06277	0.341294	23	51	53	pattern specification process	ensppyg00000017707,ensppyg00000012778,ensppyg00000004994,ensppyg00000018664,ensppyg00000018622,ensppyg00000017993,ensppyg00000003337,ensppyg00000018217,ensppyg00000015454,ensppyg00000011157,ensppyg00000014401,ensppyg00000005784,ensppyg00000016987,ensppyg00000008252,ensppyg00000011794,ensppyg00000002283,ensppyg00000002270,ensppyg00000000192,ensppyg00000006516,ensppyg00000019409,ensppyg00000009192,…
GO:0010898	0.06288	0.341444	2	4	4	positive regulation of triglyceride catabolic process	ensppyg00000003902,ensppyg00000013964
GO:0070537	0.06292	0.341444	2	2	3	histone H2A K63-linked deubiquitination	ensppyg00000011317,ensppyg00000016081
GO:0008088	0.06342	0.343006	6	9	9	axon cargo transport	ensppyg00000011307,ensppyg00000018448,ensppyg00000014551,ensppyg00000006175,ensppyg00000008298,ensppyg00000015015
GO:0000290	0.06394	0.344972	4	5	5	deadenylation-dependent decapping of nuclear-transcribed mRNA	ensppyg00000005245,ensppyg00000004048,ensppyg00000003230,ensppyg00000015067
GO:0042666	0.06421	0.344972	1	1	1	negative regulation of ectodermal cell fate specification	ensppyg00000013080
GO:0050665	0.06424	0.344972	2	4	5	hydrogen peroxide biosynthetic process	ensppyg00000011354,ensppyg00000017509
GO:2000330	0.06424	0.344972	1	1	1	positive regulation of T-helper 17 cell lineage commitment	ensppyg00000004657
GO:0070668	0.06431	0.344972	3	3	3	positive regulation of mast cell proliferation	ensppyg00000004816,ensppyg00000018598,ensppyg00000008393
GO:0060413	0.06443	0.344972	5	11	11	atrial septum morphogenesis	ensppyg00000007637,ensppyg00000004994,ensppyg00000017993,ensppyg00000016055,ensppyg00000016987
GO:0031334	0.06445	0.344972	6	10	10	positive regulation of protein complex assembly	ensppyg00000016647,ensppyg00000029417,ensppyg00000013507,ensppyg00000018571,ensppyg00000000635,ensppyg00000016437
GO:0048754	0.06445	0.344972	16	30	31	branching morphogenesis of an epithelial tube	ensppyg00000019139,ensppyg00000016647,ensppyg00000011203,ensppyg00000014999,ensppyg00000012778,ensppyg00000004882,ensppyg00000006987,ensppyg00000017932,ensppyg00000018217,ensppyg00000011157,ensppyg00000004661,ensppyg00000015339,ensppyg00000006112,ensppyg00000008291,ensppyg00000014633,ensppyg00000012635
GO:0072182	0.06454	0.346269	2	2	2	regulation of nephron tubule epithelial cell differentiation	ensppyg00000002079,ensppyg00000013986
GO:0048593	0.0648	0.34663	10	17	18	camera-type eye morphogenesis	ensppyg00000029431,ensppyg00000016647,ensppyg00000014125,ensppyg00000013416,ensppyg00000001873,ensppyg00000011157,ensppyg00000029899,ensppyg00000004501,ensppyg00000001547,ensppyg00000013608
GO:1901030	0.06519	0.348207	3	5	5	positive regulation of mitochondrial outer membrane permeabilization involved in apoptotic signaling pathway	ensppyg00000013507,ensppyg00000010039,ensppyg00000007034
GO:0055015	0.06524	0.348207	5	8	8	ventricular cardiac muscle cell development	ensppyg00000012124,ensppyg00000016987,ensppyg00000007963,ensppyg00000000728,ensppyg00000016880
GO:0006177	0.0653	0.348207	2	3	3	GMP biosynthetic process	ensppyg00000017976,ensppyg00000013884
GO:0086069	0.06536	0.348207	5	7	7	bundle of His cell to Purkinje myocyte communication	ensppyg00000009089,ensppyg00000009084,ensppyg00000016208,ensppyg00000004407,ensppyg00000014003
GO:0002439	0.06566	0.348207	1	1	1	chronic inflammatory response to antigenic stimulus	ensppyg00000016437
GO:0061048	0.06566	0.348207	1	1	1	negative regulation of branching involved in lung morphogenesis	ensppyg00000016437
GO:0045994	0.06566	0.348207	1	1	1	positive regulation of translational initiation by iron	ensppyg00000016437
GO:0071300	0.06574	0.348207	16	29	31	cellular response to retinoic acid	ensppyg00000016632,ensppyg00000000404,ensppyg00000018598,ensppyg00000011938,ensppyg00000017888,ensppyg00000018462,ensppyg00000004572,ensppyg00000012307,ensppyg00000005003,ensppyg00000013814,ensppyg00000002208,ensppyg00000012624,ensppyg00000009265,ensppyg00000006376,ensppyg00000013646,ensppyg00000008462
GO:0044030	0.06615	0.349973	5	7	7	regulation of DNA methylation	ensppyg00000005184,ensppyg00000011357,ensppyg00000018658,ensppyg00000016264,ensppyg00000002393
GO:0010801	0.06628	0.350236	5	7	7	negative regulation of peptidyl-threonine phosphorylation	ensppyg00000007772,ensppyg00000009947,ensppyg00000012358,ensppyg00000006334,ensppyg00000009148
GO:0002014	0.06641	0.350626	1	1	1	vasoconstriction of artery involved in ischemic response to lowering of systemic arterial blood pressure	ensppyg00000013833
GO:0060442	0.06686	0.351259	4	7	7	branching involved in prostate gland morphogenesis	ensppyg00000002710,ensppyg00000003358,ensppyg00000018217,ensppyg00000006592
GO:0071805	0.06716	0.352382	28	64	66	potassium ion transmembrane transport	ensppyg00000018888,ensppyg00000004173,ensppyg00000004174,ensppyg00000004176,ensppyg00000001053,ensppyg00000015692,ensppyg00000001025,ensppyg00000007603,ensppyg00000014921,ensppyg00000003059,ensppyg00000011046,ensppyg00000017943,ensppyg00000011133,ensppyg00000011119,ensppyg00000004780,ensppyg00000011116,ensppyg00000012427,ensppyg00000001482,ensppyg00000012462,ensppyg00000010279,ensppyg00000010233,…
GO:0019388	0.06742	0.352382	1	1	1	galactose catabolic process	ensppyg00000001732
GO:0032383	0.06752	0.352382	1	1	1	regulation of intracellular cholesterol transport	ensppyg00000019799
GO:0006425	0.06758	0.352382	1	1	1	glutaminyl-tRNA aminoacylation	ensppyg00000013882
GO:0006936	0.0678	0.352382	13	21	22	muscle contraction	ensppyg00000009034,ensppyg00000009936,ensppyg00000018020,ensppyg00000000364,ensppyg00000004874,ensppyg00000003307,ensppyg00000012980,ensppyg00000018312,ensppyg00000010283,ensppyg00000000084,ensppyg00000007921,ensppyg00000019424,ensppyg00000015969
GO:1902045	0.06792	0.352382	1	1	1	negative regulation of Fas signaling pathway	ensppyg00000013168
GO:0032481	0.06793	0.352382	3	5	6	positive regulation of type I interferon production	ensppyg00000018044,ensppyg00000015762,ensppyg00000010808
GO:0060029	0.06825	0.352382	3	5	5	convergent extension involved in organogenesis	ensppyg00000000631,ensppyg00000012995,ensppyg00000007899
GO:0048539	0.06826	0.352382	3	4	5	bone marrow development	ensppyg00000000380,ensppyg00000007954,ensppyg00000017513
GO:0048705	0.06827	0.352382	18	35	40	skeletal system morphogenesis	ensppyg00000014118,ensppyg00000003905,ensppyg00000007663,ensppyg00000001103,ensppyg00000007576,ensppyg00000003337,ensppyg00000006956,ensppyg00000012976,ensppyg00000007357,ensppyg00000016218,ensppyg00000004593,ensppyg00000005045,ensppyg00000013846,ensppyg00000004451,ensppyg00000006302,ensppyg00000014001,ensppyg00000018984,ensppyg00000015095
GO:0048565	0.06854	0.352382	12	21	22	digestive tract development	ensppyg00000003988,ensppyg00000005240,ensppyg00000007623,ensppyg00000002710,ensppyg00000017993,ensppyg00000006987,ensppyg00000003337,ensppyg00000013011,ensppyg00000006112,ensppyg00000007995,ensppyg00000015136,ensppyg00000015053
GO:0030858	0.06863	0.352382	4	7	7	positive regulation of epithelial cell differentiation	ensppyg00000002717,ensppyg00000003386,ensppyg00000013986,ensppyg00000004474
GO:0032418	0.06899	0.352382	3	4	5	lysosome localization	ensppyg00000017777,ensppyg00000003645,ensppyg00000003692
GO:0050829	0.0691	0.352382	8	20	21	defense response to Gram-negative bacterium	ensppyg00000003024,ensppyg00000001723,ensppyg00000004657,ensppyg00000015370,ensppyg00000013172,ensppyg00000013845,ensppyg00000000781,ensppyg00000002095
GO:0051568	0.06925	0.352382	7	13	13	histone H3-K4 methylation	ensppyg00000003935,ensppyg00000000310,ensppyg00000018210,ensppyg00000017888,ensppyg00000007296,ensppyg00000013812,ensppyg00000006132
GO:0060236	0.06927	0.352382	3	5	5	regulation of mitotic spindle organization	ensppyg00000006987,ensppyg00000005411,ensppyg00000010892
GO:0002027	0.06954	0.352382	12	21	22	regulation of heart rate	ensppyg00000003307,ensppyg00000010924,ensppyg00000017855,ensppyg00000007355,ensppyg00000012442,ensppyg00000012430,ensppyg00000000079,ensppyg00000008277,ensppyg00000015012,ensppyg00000014003,ensppyg00000014044,ensppyg00000006623
GO:0090023	0.06984	0.352382	6	11	11	positive regulation of neutrophil chemotaxis	ensppyg00000004237,ensppyg00000004606,ensppyg00000004657,ensppyg00000007870,ensppyg00000002093,ensppyg00000008457
GO:0022400	0.06998	0.352382	1	1	1	regulation of rhodopsin mediated signaling pathway	ensppyg00000005530
GO:0010463	0.07021	0.352382	2	4	4	mesenchymal cell proliferation	ensppyg00000018217,ensppyg00000002958
GO:0060807	0.07035	0.352382	1	1	1	regulation of transcription from RNA polymerase II promoter involved in definitive endodermal cell fate specification	ensppyg00000018593
GO:0042661	0.07035	0.352382	1	1	1	regulation of mesodermal cell fate specification	ensppyg00000018593
GO:0001828	0.07035	0.352382	1	1	1	inner cell mass cellular morphogenesis	ensppyg00000018593
GO:2000043	0.07035	0.352382	1	1	1	regulation of cardiac cell fate specification	ensppyg00000018593
GO:0003142	0.07035	0.352382	1	1	1	cardiogenic plate morphogenesis	ensppyg00000018593
GO:0048866	0.07035	0.352382	1	1	1	stem cell fate specification	ensppyg00000018593
GO:0051534	0.07083	0.352382	2	2	2	negative regulation of NFAT protein import into nucleus	ensppyg00000013507,ensppyg00000004745
GO:0050708	0.07112	0.352382	4	6	6	regulation of protein secretion	ensppyg00000016437,ensppyg00000011683,ensppyg00000015126,ensppyg00000002140
GO:0009653	0.07112	0.352382	5	12	13	anatomical structure morphogenesis	ensppyg00000000354,ensppyg00000014551,ensppyg00000004588,ensppyg00000029903,ensppyg00000006489
GO:0050919	0.07121	0.352382	10	13	14	negative chemotaxis	ensppyg00000014118,ensppyg00000015670,ensppyg00000010719,ensppyg00000002525,ensppyg00000017855,ensppyg00000013102,ensppyg00000016025,ensppyg00000013854,ensppyg00000014633,ensppyg00000016851
GO:1990262	0.07157	0.352382	1	1	1	anti-Mullerian hormone signaling pathway	ensppyg00000004580
GO:1902613	0.07157	0.352382	1	1	1	negative regulation of anti-Mullerian hormone signaling pathway	ensppyg00000004580
GO:0090131	0.07158	0.352382	1	1	1	mesenchyme migration	ensppyg00000007623
GO:0014822	0.07158	0.352382	1	1	1	detection of wounding	ensppyg00000007623
GO:0048371	0.07158	0.352382	1	1	1	lateral mesodermal cell differentiation	ensppyg00000007623
GO:0048613	0.07158	0.352382	1	1	1	embryonic ectodermal digestive tract morphogenesis	ensppyg00000007623
GO:0060446	0.07158	0.352382	1	1	1	branching involved in open tracheal system development	ensppyg00000007623
GO:0060461	0.07158	0.352382	1	1	1	right lung morphogenesis	ensppyg00000007623
GO:0048846	0.07159	0.352382	7	7	7	axon extension involved in axon guidance	ensppyg00000002525,ensppyg00000017855,ensppyg00000013102,ensppyg00000016025,ensppyg00000013854,ensppyg00000014633,ensppyg00000002196
GO:0043086	0.07159	0.352382	13	28	28	negative regulation of catalytic activity	ensppyg00000004744,ensppyg00000001668,ensppyg00000004796,ensppyg00000007229,ensppyg00000000856,ensppyg00000005003,ensppyg00000009345,ensppyg00000014633,ensppyg00000010255,ensppyg00000006552,ensppyg00000017360,ensppyg00000001306,ensppyg00000000926
GO:0014853	0.07194	0.352382	1	1	1	regulation of excitatory postsynaptic membrane potential involved in skeletal muscle contraction	ensppyg00000010132
GO:0010657	0.07194	0.352382	1	1	1	muscle cell apoptotic process	ensppyg00000010132
GO:0014722	0.07194	0.352382	1	1	1	regulation of skeletal muscle contraction by calcium ion signaling	ensppyg00000010132
GO:0060785	0.07224	0.353578	1	1	1	regulation of apoptosis involved in tissue homeostasis	ensppyg00000003106
GO:2001057	0.07224	0.353578	1	1	1	reactive nitrogen species metabolic process	ensppyg00000003106
GO:0002315	0.07238	0.353723	2	2	2	marginal zone B cell differentiation	ensppyg00000010095,ensppyg00000018462
GO:0042946	0.07242	0.353842	1	1	1	glucoside transport	ensppyg00000000758
GO:0032695	0.07273	0.355109	5	12	12	negative regulation of interleukin-12 production	ensppyg00000013527,ensppyg00000004741,ensppyg00000007343,ensppyg00000007870,ensppyg00000006338
GO:0060212	0.07282	0.355109	1	1	1	negative regulation of nuclear-transcribed mRNA poly(A) tail shortening	ensppyg00000008271
GO:0060948	0.07289	0.355645	2	3	3	cardiac vascular smooth muscle cell development	ensppyg00000016647,ensppyg00000016987
GO:0031032	0.07307	0.355977	12	16	16	actomyosin structure organization	ensppyg00000012783,ensppyg00000001137,ensppyg00000008119,ensppyg00000016238,ensppyg00000010278,ensppyg00000006164,ensppyg00000014692,ensppyg00000011770,ensppyg00000007963,ensppyg00000009302,ensppyg00000000158,ensppyg00000019487
GO:0051726	0.07313	0.355977	28	74	78	regulation of cell cycle	ensppyg00000009060,ensppyg00000015619,ensppyg00000004164,ensppyg00000009947,ensppyg00000000380,ensppyg00000011380,ensppyg00000015768,ensppyg00000003050,ensppyg00000009627,ensppyg00000010732,ensppyg00000003308,ensppyg00000007404,ensppyg00000001677,ensppyg00000001641,ensppyg00000007350,ensppyg00000002448,ensppyg00000014524,ensppyg00000011622,ensppyg00000013809,ensppyg00000006112,ensppyg00000011716,…
GO:0043410	0.07331	0.356114	30	60	62	positive regulation of MAPK cascade	ensppyg00000009082,ensppyg00000005246,ensppyg00000000380,ensppyg00000002710,ensppyg00000004042,ensppyg00000004882,ensppyg00000001751,ensppyg00000006989,ensppyg00000017862,ensppyg00000008077,ensppyg00000007343,ensppyg00000018459,ensppyg00000019566,ensppyg00000012443,ensppyg00000013986,ensppyg00000016139,ensppyg00000003564,ensppyg00000016178,ensppyg00000009471,ensppyg00000029803,ensppyg00000005045,…
GO:0072136	0.07396	0.3588	2	2	2	metanephric mesenchymal cell proliferation involved in metanephros development	ensppyg00000018217,ensppyg00000011157
GO:0043504	0.07426	0.36047	2	2	2	mitochondrial DNA repair	ensppyg00000008176,ensppyg00000002395
GO:1901492	0.07445	0.360944	3	3	3	positive regulation of lymphangiogenesis	ensppyg00000016647,ensppyg00000015219,ensppyg00000009194
GO:0030900	0.07455	0.36143	29	64	68	forebrain development	ensppyg00000009886,ensppyg00000015629,ensppyg00000005275,ensppyg00000019214,ensppyg00000004906,ensppyg00000004065,ensppyg00000011307,ensppyg00000009668,ensppyg00000005512,ensppyg00000006960,ensppyg00000018217,ensppyg00000003386,ensppyg00000017951,ensppyg00000012910,ensppyg00000009568,ensppyg00000017885,ensppyg00000018376,ensppyg00000010985,ensppyg00000010164,ensppyg00000013922,ensppyg00000013986,…
GO:0033153	0.07484	0.361693	4	4	5	T cell receptor V(D)J recombination	ensppyg00000015782,ensppyg00000014987,ensppyg00000018573,ensppyg00000006131
GO:0002192	0.07502	0.361693	2	3	4	IRES-dependent translational initiation	ensppyg00000005073,ensppyg00000000285
GO:0006662	0.0751	0.361693	7	14	14	glycerol ether metabolic process	ensppyg00000013475,ensppyg00000006904,ensppyg00000012994,ensppyg00000011772,ensppyg00000012651,ensppyg00000009229,ensppyg00000006421
GO:0030212	0.07515	0.361693	4	7	8	hyaluronan metabolic process	ensppyg00000002073,ensppyg00000013796,ensppyg00000013794,ensppyg00000013795
GO:0048545	0.07589	0.365323	3	5	6	response to steroid hormone	ensppyg00000014949,ensppyg00000019799,ensppyg00000009212
GO:2000427	0.07613	0.365323	2	2	2	positive regulation of apoptotic cell clearance	ensppyg00000016469,ensppyg00000009461
GO:1990126	0.07619	0.365323	2	2	2	retrograde transport, endosome to plasma membrane	ensppyg00000009504,ensppyg00000000860
GO:0021512	0.07638	0.365372	1	1	1	spinal cord anterior/posterior patterning	ensppyg00000029899
GO:0061077	0.07661	0.365372	5	11	11	chaperone-mediated protein folding	ensppyg00000013435,ensppyg00000016532,ensppyg00000008181,ensppyg00000000636,ensppyg00000006547
GO:0060693	0.07672	0.365372	2	3	3	regulation of branching involved in salivary gland morphogenesis	ensppyg00000016437,ensppyg00000006087
GO:0006612	0.07676	0.365372	3	5	6	protein targeting to membrane	ensppyg00000007771,ensppyg00000017509,ensppyg00000008493
GO:1900180	0.07691	0.365372	3	4	4	regulation of protein localization to nucleus	ensppyg00000018217,ensppyg00000000728,ensppyg00000000286
GO:0034508	0.07695	0.365372	2	3	4	centromere complex assembly	ensppyg00000007582,ensppyg00000008015
GO:0010668	0.077	0.365372	1	1	2	ectodermal cell differentiation	ensppyg00000010040
GO:0030157	0.07755	0.367646	2	3	4	pancreatic juice secretion	ensppyg00000000634,ensppyg00000004501
GO:0070782	0.07772	0.367646	1	1	1	phosphatidylserine exposure on apoptotic cell surface	ensppyg00000000882
GO:0045078	0.07775	0.367646	3	7	8	positive regulation of interferon-gamma biosynthetic process	ensppyg00000007637,ensppyg00000015044,ensppyg00000006626
GO:0007229	0.07784	0.367646	27	51	54	integrin-mediated signaling pathway	ensppyg00000012877,ensppyg00000013466,ensppyg00000001098,ensppyg00000011203,ensppyg00000003117,ensppyg00000008634,ensppyg00000009507,ensppyg00000012988,ensppyg00000001659,ensppyg00000007315,ensppyg00000007316,ensppyg00000018462,ensppyg00000013011,ensppyg00000004626,ensppyg00000004604,ensppyg00000007220,ensppyg00000009465,ensppyg00000007821,ensppyg00000007275,ensppyg00000004571,ensppyg00000005024,…
GO:0048677	0.07801	0.367646	1	1	1	axon extension involved in regeneration	ensppyg00000013880
GO:0072274	0.07801	0.367646	1	1	1	metanephric glomerular basement membrane development	ensppyg00000013880
GO:0090050	0.07803	0.367646	3	4	5	positive regulation of cell migration involved in sprouting angiogenesis	ensppyg00000016647,ensppyg00000017755,ensppyg00000004446
GO:0032864	0.07834	0.368512	2	3	3	activation of Cdc42 GTPase activity	ensppyg00000001967,ensppyg00000007962
GO:0050731	0.07882	0.3697	25	61	63	positive regulation of peptidyl-tyrosine phosphorylation	ensppyg00000005351,ensppyg00000018817,ensppyg00000016647,ensppyg00000015670,ensppyg00000003113,ensppyg00000015763,ensppyg00000004816,ensppyg00000004882,ensppyg00000018598,ensppyg00000003358,ensppyg00000010861,ensppyg00000017860,ensppyg00000017862,ensppyg00000017885,ensppyg00000000584,ensppyg00000007343,ensppyg00000014433,ensppyg00000018462,ensppyg00000014447,ensppyg00000015219,ensppyg00000004609,…
GO:0086014	0.07885	0.3697	4	5	7	atrial cardiac muscle cell action potential	ensppyg00000004176,ensppyg00000015407,ensppyg00000015012,ensppyg00000002932
GO:0031069	0.07898	0.3697	12	26	28	hair follicle morphogenesis	ensppyg00000011394,ensppyg00000002710,ensppyg00000017993,ensppyg00000018217,ensppyg00000015454,ensppyg00000014401,ensppyg00000016165,ensppyg00000013986,ensppyg00000006112,ensppyg00000013157,ensppyg00000000722,ensppyg00000009212
GO:0021785	0.07931	0.371161	5	5	6	branchiomotor neuron axon guidance	ensppyg00000018012,ensppyg00000017855,ensppyg00000013854,ensppyg00000029658,ensppyg00000002196
GO:0051148	0.07933	0.371161	1	1	1	negative regulation of muscle cell differentiation	ensppyg00000009289
GO:0070309	0.07942	0.371204	3	4	5	lens fiber cell morphogenesis	ensppyg00000010867,ensppyg00000011465,ensppyg00000000224
GO:0014706	0.07945	0.371204	3	3	3	striated muscle tissue development	ensppyg00000018664,ensppyg00000018217,ensppyg00000011100
GO:0014912	0.0795	0.371204	5	8	8	negative regulation of smooth muscle cell migration	ensppyg00000018875,ensppyg00000004681,ensppyg00000013157,ensppyg00000014633,ensppyg00000017576
GO:0033564	0.07962	0.371717	5	5	5	anterior/posterior axon guidance	ensppyg00000014939,ensppyg00000002362,ensppyg00000016079,ensppyg00000007969,ensppyg00000009166
GO:0051974	0.07969	0.371717	3	4	4	negative regulation of telomerase activity	ensppyg00000003095,ensppyg00000017964,ensppyg00000006554
GO:0048645	0.07976	0.371717	3	6	7	organ formation	ensppyg00000009057,ensppyg00000017706,ensppyg00000018217
GO:0045792	0.07994	0.371717	4	5	5	negative regulation of cell size	ensppyg00000018845,ensppyg00000002448,ensppyg00000010267,ensppyg00000019717
GO:0045070	0.08	0.371717	7	13	13	positive regulation of viral genome replication	ensppyg00000016537,ensppyg00000011172,ensppyg00000017889,ensppyg00000004583,ensppyg00000000776,ensppyg00000011514,ensppyg00000008460
GO:0060809	0.08003	0.371717	1	1	1	mesodermal to mesenchymal transition involved in gastrulation	ensppyg00000014055
GO:0050679	0.08022	0.371717	22	49	49	positive regulation of epithelial cell proliferation	ensppyg00000016647,ensppyg00000003110,ensppyg00000005203,ensppyg00000002710,ensppyg00000018664,ensppyg00000018629,ensppyg00000004882,ensppyg00000017993,ensppyg00000017926,ensppyg00000007343,ensppyg00000004609,ensppyg00000016210,ensppyg00000012322,ensppyg00000005024,ensppyg00000008268,ensppyg00000008252,ensppyg00000012624,ensppyg00000013722,ensppyg00000002270,ensppyg00000014001,ensppyg00000008479,…
GO:0042271	0.08024	0.371717	3	3	3	susceptibility to natural killer cell mediated cytotoxicity	ensppyg00000003899,ensppyg00000010098,ensppyg00000010092
GO:0007291	0.08041	0.371717	1	1	1	sperm individualization	ensppyg00000007917
GO:0002729	0.08097	0.373557	1	1	1	positive regulation of natural killer cell cytokine production	ensppyg00000015044
GO:0010942	0.081	0.373557	5	12	13	positive regulation of cell death	ensppyg00000019192,ensppyg00000008633,ensppyg00000011157,ensppyg00000012635,ensppyg00000004307
GO:0034968	0.0811	0.373557	11	20	21	histone lysine methylation	ensppyg00000003095,ensppyg00000019837,ensppyg00000005368,ensppyg00000013922,ensppyg00000000887,ensppyg00000014534,ensppyg00000009340,ensppyg00000000047,ensppyg00000000744,ensppyg00000002106,ensppyg00000015073
GO:0030155	0.08177	0.376576	13	23	23	regulation of cell adhesion	ensppyg00000029417,ensppyg00000000376,ensppyg00000008694,ensppyg00000001106,ensppyg00000001751,ensppyg00000004796,ensppyg00000018462,ensppyg00000008393,ensppyg00000006786,ensppyg00000015393,ensppyg00000016934,ensppyg00000002208,ensppyg00000015921
GO:0010886	0.08198	0.376796	5	6	6	positive regulation of cholesterol storage	ensppyg00000003093,ensppyg00000011880,ensppyg00000017862,ensppyg00000005103,ensppyg00000012612
GO:0048822	0.08202	0.376796	2	2	2	enucleate erythrocyte development	ensppyg00000014525,ensppyg00000008488
GO:0014037	0.08217	0.376796	3	5	5	Schwann cell differentiation	ensppyg00000017839,ensppyg00000013025,ensppyg00000004643
GO:0043304	0.08228	0.376796	3	4	4	regulation of mast cell degranulation	ensppyg00000018598,ensppyg00000006786,ensppyg00000007004
GO:0043587	0.08268	0.376796	2	3	3	tongue morphogenesis	ensppyg00000004588,ensppyg00000012307
GO:0032878	0.08295	0.376796	3	3	3	regulation of establishment or maintenance of cell polarity	ensppyg00000019158,ensppyg00000008630,ensppyg00000004882
GO:0060370	0.08306	0.376796	2	2	2	susceptibility to T cell mediated cytotoxicity	ensppyg00000010098,ensppyg00000010092
GO:0035137	0.0831	0.376796	6	12	12	hindlimb morphogenesis	ensppyg00000003891,ensppyg00000015797,ensppyg00000002270,ensppyg00000009253,ensppyg00000006302,ensppyg00000019409
GO:0055010	0.08314	0.376796	10	23	24	ventricular cardiac muscle tissue morphogenesis	ensppyg00000000364,ensppyg00000002710,ensppyg00000001160,ensppyg00000001103,ensppyg00000003307,ensppyg00000013806,ensppyg00000004407,ensppyg00000006534,ensppyg00000000224,ensppyg00000009148
GO:0050765	0.08332	0.376796	2	4	4	negative regulation of phagocytosis	ensppyg00000009302,ensppyg00000009293
GO:0097491	0.08332	0.376796	4	4	4	sympathetic neuron projection guidance	ensppyg00000017855,ensppyg00000013102,ensppyg00000013854,ensppyg00000002196
GO:0097490	0.08332	0.376796	4	4	4	sympathetic neuron projection extension	ensppyg00000017855,ensppyg00000013102,ensppyg00000013854,ensppyg00000002196
GO:1902285	0.08332	0.376796	4	4	4	semaphorin-plexin signaling pathway involved in neuron projection guidance	ensppyg00000017855,ensppyg00000013102,ensppyg00000013854,ensppyg00000002196
GO:0042275	0.08353	0.376796	1	1	1	error-free postreplication DNA repair	ensppyg00000010820
GO:0008037	0.08361	0.376944	3	3	3	cell recognition	ensppyg00000003984,ensppyg00000004266,ensppyg00000003899
GO:0030001	0.08396	0.378285	10	19	21	metal ion transport	ensppyg00000019295,ensppyg00000014964,ensppyg00000003305,ensppyg00000018421,ensppyg00000005385,ensppyg00000004651,ensppyg00000005940,ensppyg00000005948,ensppyg00000008584,ensppyg00000009112
GO:0044208	0.08413	0.378285	2	2	2	'de novo' AMP biosynthetic process	ensppyg00000006190,ensppyg00000000057
GO:0006661	0.08417	0.378285	6	10	12	phosphatidylinositol biosynthetic process	ensppyg00000005351,ensppyg00000014902,ensppyg00000007589,ensppyg00000000868,ensppyg00000007256,ensppyg00000012695
GO:0060977	0.08417	0.378285	2	2	2	coronary vasculature morphogenesis	ensppyg00000013922,ensppyg00000016987
GO:1901253	0.08429	0.378285	1	1	2	negative regulation of intracellular transport of viral material	ensppyg00000029692
GO:0002737	0.08429	0.378285	1	1	1	negative regulation of plasmacytoid dendritic cell cytokine production	ensppyg00000029692
GO:2000078	0.08474	0.379038	2	2	2	positive regulation of type B pancreatic cell development	ensppyg00000003110,ensppyg00000019253
GO:0048318	0.08495	0.379038	3	5	5	axial mesoderm development	ensppyg00000012783,ensppyg00000006905,ensppyg00000008252
GO:0010092	0.085	0.379038	1	1	1	specification of organ identity	ensppyg00000012882
GO:0009142	0.08519	0.379038	6	8	8	nucleoside triphosphate biosynthetic process	ensppyg00000005024,ensppyg00000019715,ensppyg00000012675,ensppyg00000001269,ensppyg00000001224,ensppyg00000001380
GO:0045540	0.08527	0.380266	2	3	3	regulation of cholesterol biosynthetic process	ensppyg00000013918,ensppyg00000012612
GO:0002930	0.08541	0.380266	2	2	2	trabecular meshwork development	ensppyg00000019614,ensppyg00000012485
GO:0060412	0.08551	0.380266	7	20	20	ventricular septum morphogenesis	ensppyg00000018814,ensppyg00000007637,ensppyg00000016055,ensppyg00000016987,ensppyg00000000114,ensppyg00000000224,ensppyg00000009148
GO:0001576	0.08556	0.380266	1	1	1	globoside biosynthetic process	ensppyg00000011901
GO:0006405	0.08568	0.380266	2	3	3	RNA export from nucleus	ensppyg00000000411,ensppyg00000010765
GO:0051497	0.08571	0.380266	5	8	9	negative regulation of stress fiber assembly	ensppyg00000007772,ensppyg00000001661,ensppyg00000018376,ensppyg00000000512,ensppyg00000003653
GO:0021778	0.08591	0.380266	2	2	2	oligodendrocyte cell fate specification	ensppyg00000003386,ensppyg00000003459
GO:0050655	0.08609	0.380266	1	1	1	dermatan sulfate proteoglycan metabolic process	ensppyg00000006353
GO:0030183	0.08616	0.380266	16	34	35	B cell differentiation	ensppyg00000000380,ensppyg00000017598,ensppyg00000017028,ensppyg00000007589,ensppyg00000018695,ensppyg00000009621,ensppyg00000011895,ensppyg00000000698,ensppyg00000008983,ensppyg00000015520,ensppyg00000013832,ensppyg00000012393,ensppyg00000006489,ensppyg00000009212,ensppyg00000002107,ensppyg00000000268
GO:0043154	0.08623	0.380266	18	48	52	negative regulation of cysteine-type endopeptidase activity involved in apoptotic process	ensppyg00000016647,ensppyg00000003106,ensppyg00000015709,ensppyg00000015751,ensppyg00000014987,ensppyg00000003358,ensppyg00000018228,ensppyg00000001681,ensppyg00000017860,ensppyg00000015532,ensppyg00000001677,ensppyg00000010985,ensppyg00000004537,ensppyg00000011465,ensppyg00000007058,ensppyg00000015133,ensppyg00000006338,ensppyg00000003687
GO:0010975	0.08655	0.382428	8	11	12	regulation of neuron projection development	ensppyg00000012882,ensppyg00000002079,ensppyg00000014934,ensppyg00000010705,ensppyg00000017909,ensppyg00000002448,ensppyg00000007962,ensppyg00000000111
GO:0007494	0.08675	0.382428	2	3	3	midgut development	ensppyg00000007623,ensppyg00000017993
GO:0021895	0.08705	0.382581	4	9	10	cerebral cortex neuron differentiation	ensppyg00000016893,ensppyg00000013750,ensppyg00000003690,ensppyg00000014055
GO:0008593	0.08717	0.382581	4	7	7	regulation of Notch signaling pathway	ensppyg00000005291,ensppyg00000004980,ensppyg00000013516,ensppyg00000000265
GO:1902262	0.08729	0.382581	3	4	4	apoptotic process involved in patterning of blood vessels	ensppyg00000014987,ensppyg00000003306,ensppyg00000011938
GO:0051438	0.08764	0.383549	2	2	2	regulation of ubiquitin-protein transferase activity	ensppyg00000019661,ensppyg00000006592
GO:0060066	0.08821	0.386543	2	3	3	oviduct development	ensppyg00000013397,ensppyg00000013986
GO:0051209	0.08838	0.386689	11	19	20	release of sequestered calcium ion into cytosol	ensppyg00000005351,ensppyg00000009936,ensppyg00000000380,ensppyg00000014921,ensppyg00000007589,ensppyg00000004692,ensppyg00000012443,ensppyg00000005045,ensppyg00000002962,ensppyg00000016799,ensppyg00000013697
GO:0008631	0.08896	0.38921	8	14	14	intrinsic apoptotic signaling pathway in response to oxidative stress	ensppyg00000017034,ensppyg00000019065,ensppyg00000005461,ensppyg00000029803,ensppyg00000012485,ensppyg00000017143,ensppyg00000005065,ensppyg00000009212
GO:0014002	0.08898	0.38921	3	7	8	astrocyte development	ensppyg00000014344,ensppyg00000013880,ensppyg00000016860
GO:0006543	0.08909	0.38921	3	3	3	glutamine catabolic process	ensppyg00000013026,ensppyg00000013137,ensppyg00000012557
GO:0043967	0.08929	0.38921	11	22	22	histone H4 acetylation	ensppyg00000013437,ensppyg00000005264,ensppyg00000014987,ensppyg00000005133,ensppyg00000011862,ensppyg00000017945,ensppyg00000008068,ensppyg00000004758,ensppyg00000016161,ensppyg00000001432,ensppyg00000007949
GO:0071229	0.08976	0.390236	3	4	4	cellular response to acid	ensppyg00000004867,ensppyg00000000850,ensppyg00000006526
GO:0051798	0.09012	0.390236	2	4	4	positive regulation of hair follicle development	ensppyg00000016437,ensppyg00000015454
GO:0060576	0.09041	0.390236	3	6	7	intestinal epithelial cell development	ensppyg00000004165,ensppyg00000005415,ensppyg00000006112
GO:0055008	0.0906	0.390236	5	11	11	cardiac muscle tissue morphogenesis	ensppyg00000007637,ensppyg00000012980,ensppyg00000016055,ensppyg00000000114,ensppyg00000008482
GO:0072593	0.09079	0.390236	14	27	30	reactive oxygen species metabolic process	ensppyg00000012876,ensppyg00000011354,ensppyg00000002627,ensppyg00000015443,ensppyg00000015455,ensppyg00000011107,ensppyg00000004664,ensppyg00000009465,ensppyg00000005045,ensppyg00000003756,ensppyg00000009212,ensppyg00000012552,ensppyg00000006441,ensppyg00000000281
GO:0006747	0.09084	0.390236	1	1	1	FAD biosynthetic process	ensppyg00000000767
GO:0072676	0.09087	0.390236	2	2	3	lymphocyte migration	ensppyg00000002079,ensppyg00000007833
GO:0042993	0.09094	0.390236	4	8	9	positive regulation of transcription factor import into nucleus	ensppyg00000010510,ensppyg00000010808,ensppyg00000001432,ensppyg00000006583
GO:0046651	0.09117	0.390236	2	3	4	lymphocyte proliferation	ensppyg00000017976,ensppyg00000013884
GO:2001256	0.09147	0.390236	3	5	5	regulation of store-operated calcium entry	ensppyg00000018483,ensppyg00000015589,ensppyg00000015918
GO:0032147	0.09157	0.390236	11	22	22	activation of protein kinase activity	ensppyg00000016647,ensppyg00000003350,ensppyg00000006905,ensppyg00000010892,ensppyg00000014454,ensppyg00000013074,ensppyg00000009471,ensppyg00000013172,ensppyg00000001553,ensppyg00000008529,ensppyg00000014049
GO:0010839	0.09167	0.390236	5	9	10	negative regulation of keratinocyte proliferation	ensppyg00000005489,ensppyg00000001677,ensppyg00000016999,ensppyg00000004448,ensppyg00000008488
GO:0042472	0.09169	0.390236	28	64	66	inner ear morphogenesis	ensppyg00000007766,ensppyg00000013434,ensppyg00000002079,ensppyg00000005203,ensppyg00000002710,ensppyg00000001103,ensppyg00000018664,ensppyg00000018212,ensppyg00000011950,ensppyg00000008044,ensppyg00000012995,ensppyg00000013303,ensppyg00000018477,ensppyg00000000521,ensppyg00000013929,ensppyg00000001482,ensppyg00000016218,ensppyg00000011622,ensppyg00000012316,ensppyg00000002359,ensppyg00000029903,…
GO:0021905	0.09203	0.390236	1	1	1	forebrain-midbrain boundary formation	ensppyg00000003386
GO:0021918	0.09203	0.390236	1	1	1	regulation of transcription from RNA polymerase II promoter involved in somatic motor neuron fate commitment	ensppyg00000003386
GO:0014858	0.09206	0.390236	1	1	1	positive regulation of skeletal muscle cell proliferation	ensppyg00000018217
GO:0060783	0.09206	0.390236	1	1	1	mesenchymal smoothened signaling pathway involved in prostate gland development	ensppyg00000018217
GO:0060782	0.09206	0.390236	1	1	1	regulation of mesenchymal cell proliferation involved in prostate gland development	ensppyg00000018217
GO:0043369	0.09206	0.390236	1	1	1	CD4-positive or CD8-positive, alpha-beta T cell lineage commitment	ensppyg00000018217
GO:2000062	0.09206	0.390236	1	1	1	negative regulation of ureter smooth muscle cell differentiation	ensppyg00000018217
GO:2000063	0.09206	0.390236	1	1	1	positive regulation of ureter smooth muscle cell differentiation	ensppyg00000018217
GO:0080125	0.09206	0.390236	1	1	1	multicellular structure septum development	ensppyg00000018217
GO:0060458	0.09206	0.390236	1	1	1	right lung development	ensppyg00000018217
GO:0060459	0.09206	0.390236	1	1	1	left lung development	ensppyg00000018217
GO:2000357	0.09206	0.390236	1	1	1	negative regulation of kidney smooth muscle cell differentiation	ensppyg00000018217
GO:2000358	0.09206	0.390236	1	1	1	positive regulation of kidney smooth muscle cell differentiation	ensppyg00000018217
GO:0060516	0.09206	0.390236	1	1	1	primary prostatic bud elongation	ensppyg00000018217
GO:0061189	0.09206	0.390236	1	1	1	positive regulation of sclerotome development	ensppyg00000018217
GO:0042769	0.09223	0.390375	2	3	3	DNA damage response, detection of DNA damage	ensppyg00000004736,ensppyg00000010266
GO:0045943	0.09226	0.390375	2	3	4	positive regulation of transcription from RNA polymerase I promoter	ensppyg00000007871,ensppyg00000008479
GO:0032439	0.09292	0.392982	1	1	1	endosome localization	ensppyg00000003645
GO:0060620	0.09292	0.392982	1	1	1	regulation of cholesterol import	ensppyg00000003645
GO:0007032	0.093	0.392982	9	20	20	endosome organization	ensppyg00000017713,ensppyg00000000446,ensppyg00000009606,ensppyg00000018562,ensppyg00000011171,ensppyg00000013930,ensppyg00000004639,ensppyg00000019646,ensppyg00000003645
GO:0021589	0.09315	0.392982	2	2	2	cerebellum structural organization	ensppyg00000019609,ensppyg00000001299
GO:0035934	0.09374	0.394046	1	1	1	corticosterone secretion	ensppyg00000011726
GO:0035437	0.09384	0.394046	1	1	1	maintenance of protein localization in endoplasmic reticulum	ensppyg00000019609
GO:0044340	0.09406	0.394859	1	1	1	canonical Wnt signaling pathway involved in regulation of cell proliferation	ensppyg00000007899
GO:0019730	0.09415	0.394859	1	1	1	antimicrobial humoral response	ensppyg00000010095
GO:0032727	0.09434	0.394859	4	8	8	positive regulation of interferon-alpha production	ensppyg00000018044,ensppyg00000010808,ensppyg00000004728,ensppyg00000013046
GO:0043382	0.0946	0.394859	2	3	3	positive regulation of memory T cell differentiation	ensppyg00000004657,ensppyg00000000265
GO:0060048	0.095	0.394859	14	29	33	cardiac muscle contraction	ensppyg00000003113,ensppyg00000003923,ensppyg00000003307,ensppyg00000012980,ensppyg00000012468,ensppyg00000013806,ensppyg00000016055,ensppyg00000000079,ensppyg00000015012,ensppyg00000015013,ensppyg00000002932,ensppyg00000006534,ensppyg00000008579,ensppyg00000008482
GO:0043648	0.09516	0.394859	1	1	1	dicarboxylic acid metabolic process	ensppyg00000029617
GO:0000720	0.09516	0.394859	2	3	3	pyrimidine dimer repair by nucleotide-excision repair	ensppyg00000002723,ensppyg00000002401
GO:0006104	0.09516	0.394859	1	1	1	succinyl-CoA metabolic process	ensppyg00000029617
GO:0032789	0.09516	0.394859	1	1	1	unsaturated monocarboxylic acid metabolic process	ensppyg00000029617
GO:0032788	0.09516	0.394859	1	1	1	saturated monocarboxylic acid metabolic process	ensppyg00000029617
GO:0014065	0.09523	0.394859	9	16	16	phosphatidylinositol 3-kinase signaling	ensppyg00000005351,ensppyg00000002079,ensppyg00000009947,ensppyg00000005495,ensppyg00000015520,ensppyg00000004643,ensppyg00000007870,ensppyg00000006376,ensppyg00000008479
GO:0048741	0.09537	0.394859	8	16	16	skeletal muscle fiber development	ensppyg00000009936,ensppyg00000011392,ensppyg00000014960,ensppyg00000017993,ensppyg00000018427,ensppyg00000015589,ensppyg00000004474,ensppyg00000000127
GO:0016077	0.09554	0.394859	1	1	1	snoRNA catabolic process	ensppyg00000014100
GO:1901639	0.09554	0.394859	1	1	1	XDP catabolic process	ensppyg00000014100
GO:2000773	0.09569	0.395494	4	6	6	negative regulation of cellular senescence	ensppyg00000029416,ensppyg00000014401,ensppyg00000017818,ensppyg00000002401
GO:1903141	0.09632	0.395818	1	1	1	negative regulation of establishment of endothelial barrier	ensppyg00000029782
GO:0034333	0.09659	0.395818	3	5	5	adherens junction assembly	ensppyg00000013986,ensppyg00000002323,ensppyg00000009148
GO:0014861	0.09666	0.395818	1	1	1	regulation of skeletal muscle contraction via regulation of action potential	ensppyg00000008581
GO:0086001	0.09666	0.395818	1	1	2	cardiac muscle cell action potential	ensppyg00000008581
GO:0002606	0.09686	0.395818	3	5	5	positive regulation of dendritic cell antigen processing and presentation	ensppyg00000007343,ensppyg00000013172,ensppyg00000008457
GO:0061298	0.09688	0.395818	4	7	7	retina vasculature development in camera-type eye	ensppyg00000003159,ensppyg00000013085,ensppyg00000012485,ensppyg00000004534
GO:0042424	0.09695	0.395818	1	1	1	catecholamine catabolic process	ensppyg00000029740
GO:0006268	0.09702	0.395818	3	7	7	DNA unwinding involved in DNA replication	ensppyg00000012821,ensppyg00000013443,ensppyg00000015848
GO:0035767	0.09716	0.395818	3	7	7	endothelial cell chemotaxis	ensppyg00000016647,ensppyg00000004537,ensppyg00000002196
GO:0033299	0.0975	0.395818	3	4	4	secretion of lysosomal enzymes	ensppyg00000002548,ensppyg00000010110,ensppyg00000000092
GO:0003334	0.09769	0.395818	4	7	7	keratinocyte development	ensppyg00000019159,ensppyg00000001677,ensppyg00000016218,ensppyg00000006131
GO:2000035	0.09769	0.395818	2	3	4	regulation of stem cell division	ensppyg00000018593,ensppyg00000015133
GO:0001946	0.09772	0.395818	5	7	7	lymphangiogenesis	ensppyg00000016139,ensppyg00000013085,ensppyg00000004534,ensppyg00000000224,ensppyg00000000222
GO:0019408	0.09785	0.395818	1	1	1	dolichol biosynthetic process	ensppyg00000003955
GO:0021555	0.09806	0.395818	2	4	4	midbrain-hindbrain boundary morphogenesis	ensppyg00000013303,ensppyg00000005050
GO:0006606	0.09823	0.395818	15	33	35	protein import into nucleus	ensppyg00000000411,ensppyg00000005203,ensppyg00000014258,ensppyg00000014960,ensppyg00000015407,ensppyg00000005372,ensppyg00000012447,ensppyg00000014551,ensppyg00000008392,ensppyg00000000776,ensppyg00000004424,ensppyg00000003746,ensppyg00000017369,ensppyg00000006663,ensppyg00000000926
GO:0060040	0.09844	0.395818	2	5	5	retinal bipolar neuron differentiation	ensppyg00000007355,ensppyg00000005982
GO:0046204	0.09845	0.395818	1	1	1	nor-spermidine metabolic process	ensppyg00000007931
GO:0032918	0.09845	0.395818	1	1	1	spermidine acetylation	ensppyg00000007931
GO:0032919	0.09845	0.395818	1	1	1	spermine acetylation	ensppyg00000007931
GO:0032920	0.09845	0.395818	1	1	1	putrescine acetylation	ensppyg00000007931
GO:0050808	0.09848	0.395818	11	20	23	synapse organization	ensppyg00000000482,ensppyg00000000313,ensppyg00000014309,ensppyg00000011938,ensppyg00000013397,ensppyg00000002423,ensppyg00000013986,ensppyg00000013880,ensppyg00000019717,ensppyg00000010304,ensppyg00000013657
GO:2000178	0.09861	0.395818	4	7	8	negative regulation of neural precursor cell proliferation	ensppyg00000013434,ensppyg00000012763,ensppyg00000005050,ensppyg00000016893
GO:0065005	0.09886	0.395818	1	1	1	protein-lipid complex assembly	ensppyg00000003902
GO:0006982	0.09886	0.395818	1	1	1	response to lipid hydroperoxide	ensppyg00000003902
GO:0007067	0.09903	0.395818	21	51	54	mitotic nuclear division	ensppyg00000003887,ensppyg00000008632,ensppyg00000011317,ensppyg00000007582,ensppyg00000013274,ensppyg00000010892,ensppyg00000013353,ensppyg00000005368,ensppyg00000004796,ensppyg00000004694,ensppyg00000015354,ensppyg00000004574,ensppyg00000005048,ensppyg00000006487,ensppyg00000009263,ensppyg00000010381,ensppyg00000006398,ensppyg00000002168,ensppyg00000009101,ensppyg00000013679,ensppyg00000011576
GO:0003150	0.09903	0.395818	2	4	4	muscular septum morphogenesis	ensppyg00000000631,ensppyg00000016987
GO:0022009	0.09908	0.395818	3	4	4	central nervous system vasculogenesis	ensppyg00000011938,ensppyg00000013397,ensppyg00000013986
GO:1990001	0.09915	0.395818	1	1	2	inhibition of cysteine-type endopeptidase activity involved in apoptotic process	ensppyg00000029416
GO:0002860	0.09918	0.395818	4	6	6	positive regulation of natural killer cell mediated cytotoxicity directed against tumor cell target	ensppyg00000003984,ensppyg00000010098,ensppyg00000010092,ensppyg00000009232
GO:0046890	0.09922	0.395818	1	1	1	regulation of lipid biosynthetic process	ensppyg00000003717
GO:1902177	0.09925	0.395818	1	1	2	positive regulation of oxidative stress-induced intrinsic apoptotic signaling pathway	ensppyg00000011354
GO:2001234	0.09959	0.395818	8	19	20	negative regulation of apoptotic signaling pathway	ensppyg00000001996,ensppyg00000009627,ensppyg00000003308,ensppyg00000013986,ensppyg00000008252,ensppyg00000016850,ensppyg00000009212,ensppyg00000008506
GO:0036006	0.0996	0.395818	4	5	5	cellular response to macrophage colony-stimulating factor stimulus	ensppyg00000015672,ensppyg00000004607,ensppyg00000015942,ensppyg00000003652
GO:0048389	0.09998	0.395818	1	1	1	intermediate mesoderm development	ensppyg00000012624
GO:0072111	0.09998	0.395818	1	1	2	cell proliferation involved in kidney development	ensppyg00000012624
GO:0072183	0.09998	0.395818	1	1	1	negative regulation of nephron tubule epithelial cell differentiation	ensppyg00000012624
GO:0072180	0.09998	0.395818	1	1	2	mesonephric duct morphogenesis	ensppyg00000012624
GO:0072184	0.09998	0.395818	1	1	1	renal vesicle progenitor cell differentiation	ensppyg00000012624
GO:0072143	0.09998	0.395818	1	1	1	mesangial cell development	ensppyg00000012624
GO:0072166	0.09998	0.395818	1	1	1	posterior mesonephric tubule development	ensppyg00000012624
GO:0072169	0.09998	0.395818	1	1	1	specification of posterior mesonephric tubule identity	ensppyg00000012624
GO:0072168	0.09998	0.395818	1	1	1	specification of anterior mesonephric tubule identity	ensppyg00000012624
GO:0072234	0.09998	0.395818	1	1	1	metanephric nephron tubule development	ensppyg00000012624
GO:0072259	0.09998	0.395818	1	1	1	metanephric interstitial cell development	ensppyg00000012624
GO:0072268	0.09998	0.395818	1	1	1	pattern specification involved in metanephros development	ensppyg00000012624
GO:0090094	0.09998	0.395818	1	1	1	metanephric cap mesenchymal cell proliferation involved in metanephros development	ensppyg00000012624
GO:0008612	0.10011	0.396606	2	4	4	peptidyl-lysine modification to peptidyl-hypusine	ensppyg00000014294,ensppyg00000007907
GO:0021722	0.10049	0.397363	1	2	2	superior olivary nucleus maturation	ensppyg00000013188
GO:0060318	0.10064	0.397363	3	3	3	definitive erythrocyte differentiation	ensppyg00000007637,ensppyg00000001160,ensppyg00000009568
GO:0043161	0.10086	0.398342	29	63	66	proteasome-mediated ubiquitin-dependent protein catabolic process	ensppyg00000009947,ensppyg00000000419,ensppyg00000001903,ensppyg00000018724,ensppyg00000013591,ensppyg00000018187,ensppyg00000015786,ensppyg00000003052,ensppyg00000011861,ensppyg00000008177,ensppyg00000010868,ensppyg00000010039,ensppyg00000004692,ensppyg00000017338,ensppyg00000002401,ensppyg00000017158,ensppyg00000004581,ensppyg00000006152,ensppyg00000016040,ensppyg00000000732,ensppyg00000014762,…
GO:0048103	0.10097	0.398721	4	9	10	somatic stem cell division	ensppyg00000000631,ensppyg00000013397,ensppyg00000013080,ensppyg00000012458
GO:0035359	0.10148	0.399358	2	3	3	negative regulation of peroxisome proliferator activated receptor signaling pathway	ensppyg00000010906,ensppyg00000009410
GO:0022408	0.10156	0.399358	7	10	11	negative regulation of cell-cell adhesion	ensppyg00000000482,ensppyg00000002037,ensppyg00000018011,ensppyg00000012783,ensppyg00000014987,ensppyg00000004475,ensppyg00000018909
GO:0071407	0.10167	0.399358	10	26	26	cellular response to organic cyclic compound	ensppyg00000007623,ensppyg00000012778,ensppyg00000001760,ensppyg00000016437,ensppyg00000010039,ensppyg00000013986,ensppyg00000012485,ensppyg00000013157,ensppyg00000004474,ensppyg00000004307
GO:0001933	0.10179	0.399358	23	42	42	negative regulation of protein phosphorylation	ensppyg00000007772,ensppyg00000003095,ensppyg00000019138,ensppyg00000000418,ensppyg00000029445,ensppyg00000014199,ensppyg00000013247,ensppyg00000000686,ensppyg00000018598,ensppyg00000003351,ensppyg00000018573,ensppyg00000012994,ensppyg00000002448,ensppyg00000019566,ensppyg00000006749,ensppyg00000017158,ensppyg00000014633,ensppyg00000008557,ensppyg00000017520,ensppyg00000017576,ensppyg00000016799,…
GO:0021571	0.1018	0.399358	1	2	3	rhombomere 5 development	ensppyg00000029903
GO:0000079	0.10205	0.399717	9	30	33	regulation of cyclin-dependent protein serine/threonine kinase activity	ensppyg00000002037,ensppyg00000015619,ensppyg00000004164,ensppyg00000029469,ensppyg00000015768,ensppyg00000014237,ensppyg00000001677,ensppyg00000016865,ensppyg00000002199
GO:0010866	0.10225	0.399717	2	3	3	regulation of triglyceride biosynthetic process	ensppyg00000009461,ensppyg00000003717
GO:0038084	0.10267	0.400074	5	6	6	vascular endothelial growth factor signaling pathway	ensppyg00000016647,ensppyg00000005246,ensppyg00000016139,ensppyg00000013102,ensppyg00000002196
GO:0000185	0.10311	0.402253	4	8	8	activation of MAPKKK activity	ensppyg00000011839,ensppyg00000006989,ensppyg00000016437,ensppyg00000019566
GO:0048842	0.10314	0.402253	4	4	4	positive regulation of axon extension involved in axon guidance	ensppyg00000016647,ensppyg00000013085,ensppyg00000011432,ensppyg00000002196
GO:0045682	0.10342	0.402631	2	4	4	regulation of epidermis development	ensppyg00000013025,ensppyg00000005024
GO:0006491	0.10389	0.404479	4	5	5	N-glycan processing	ensppyg00000015661,ensppyg00000015675,ensppyg00000006796,ensppyg00000009180
GO:0008584	0.10419	0.405108	22	55	61	male gonad development	ensppyg00000018889,ensppyg00000009057,ensppyg00000002079,ensppyg00000017700,ensppyg00000005260,ensppyg00000007674,ensppyg00000005203,ensppyg00000000384,ensppyg00000002785,ensppyg00000017699,ensppyg00000000322,ensppyg00000004816,ensppyg00000011907,ensppyg00000010890,ensppyg00000010867,ensppyg00000008016,ensppyg00000004736,ensppyg00000015262,ensppyg00000005003,ensppyg00000009212,ensppyg00000015133,…
GO:0015711	0.10446	0.405377	5	10	11	organic anion transport	ensppyg00000001014,ensppyg00000003103,ensppyg00000005487,ensppyg00000005946,ensppyg00000008617
GO:0034048	0.10462	0.405434	2	2	2	negative regulation of protein phosphatase type 2A activity	ensppyg00000000543,ensppyg00000002168
GO:0070389	0.10498	0.406549	2	3	3	chaperone cofactor-dependent protein refolding	ensppyg00000004669,ensppyg00000008402
GO:0001833	0.10503	0.406549	7	14	14	inner cell mass cell proliferation	ensppyg00000005264,ensppyg00000002717,ensppyg00000009670,ensppyg00000011138,ensppyg00000000887,ensppyg00000007962,ensppyg00000017513
GO:0046958	0.10509	0.406549	1	1	1	nonassociative learning	ensppyg00000011996
GO:0070859	0.10524	0.407265	1	1	1	positive regulation of bile acid biosynthetic process	ensppyg00000008469
GO:0048291	0.10595	0.408674	1	1	1	isotype switching to IgG isotypes	ensppyg00000013046
GO:0002368	0.10595	0.408674	1	1	1	B cell cytokine production	ensppyg00000013046
GO:0061090	0.10611	0.408674	1	1	1	positive regulation of sequestering of zinc ion	ensppyg00000001697
GO:0051092	0.10619	0.408674	32	79	87	positive regulation of NF-kappaB transcription factor activity	ensppyg00000005320,ensppyg00000015672,ensppyg00000008715,ensppyg00000001194,ensppyg00000001160,ensppyg00000014289,ensppyg00000019790,ensppyg00000010820,ensppyg00000004832,ensppyg00000003350,ensppyg00000000698,ensppyg00000016437,ensppyg00000010868,ensppyg00000004741,ensppyg00000007343,ensppyg00000005718,ensppyg00000006063,ensppyg00000003564,ensppyg00000016178,ensppyg00000017323,ensppyg00000012493,…
GO:0003221	0.10627	0.408674	2	2	2	right ventricular cardiac muscle tissue morphogenesis	ensppyg00000018814,ensppyg00000016055
GO:0006208	0.10637	0.408674	6	7	7	pyrimidine nucleobase catabolic process	ensppyg00000002773,ensppyg00000001131,ensppyg00000018458,ensppyg00000015915,ensppyg00000029716,ensppyg00000012570
GO:0009913	0.10642	0.408674	4	6	6	epidermal cell differentiation	ensppyg00000012778,ensppyg00000004689,ensppyg00000014511,ensppyg00000015921
GO:0097050	0.10649	0.408674	2	2	2	type B pancreatic cell apoptotic process	ensppyg00000013340,ensppyg00000000079
GO:0046031	0.10666	0.408674	1	1	1	ADP metabolic process	ensppyg00000003110
GO:0006007	0.10666	0.408674	1	1	1	glucose catabolic process	ensppyg00000003110
GO:0071396	0.10666	0.408674	1	1	1	cellular response to lipid	ensppyg00000003110
GO:2000676	0.10667	0.408674	1	1	1	positive regulation of type B pancreatic cell apoptotic process	ensppyg00000013340
GO:0042327	0.10671	0.408674	12	21	21	positive regulation of phosphorylation	ensppyg00000005320,ensppyg00000011383,ensppyg00000014999,ensppyg00000001194,ensppyg00000005530,ensppyg00000007534,ensppyg00000004606,ensppyg00000013080,ensppyg00000016178,ensppyg00000011432,ensppyg00000015938,ensppyg00000006338
GO:0030219	0.10727	0.410832	3	5	6	megakaryocyte differentiation	ensppyg00000007637,ensppyg00000004579,ensppyg00000005003
GO:0009214	0.10742	0.410832	1	1	1	cyclic nucleotide catabolic process	ensppyg00000008403
GO:0000072	0.10764	0.411077	1	1	1	M phase specific microtubule process	ensppyg00000011465
GO:0019086	0.10788	0.411077	1	1	1	late viral transcription	ensppyg00000000619
GO:0045824	0.10813	0.411077	4	8	8	negative regulation of innate immune response	ensppyg00000003959,ensppyg00000017042,ensppyg00000000665,ensppyg00000004741
GO:0006642	0.10813	0.411077	3	5	5	triglyceride mobilization	ensppyg00000002401,ensppyg00000012612,ensppyg00000012643
GO:0019835	0.10824	0.411077	2	4	5	cytolysis	ensppyg00000005045,ensppyg00000009279
GO:0048608	0.10833	0.411077	5	9	10	reproductive structure development	ensppyg00000002710,ensppyg00000014454,ensppyg00000004572,ensppyg00000006112,ensppyg00000005042
GO:0060484	0.10833	0.411077	6	11	11	lung-associated mesenchyme development	ensppyg00000016632,ensppyg00000005203,ensppyg00000002710,ensppyg00000018217,ensppyg00000011938,ensppyg00000013986
GO:0045416	0.10843	0.411077	2	5	6	positive regulation of interleukin-8 biosynthetic process	ensppyg00000001194,ensppyg00000016437
GO:0036372	0.10851	0.411077	1	1	1	opsin transport	ensppyg00000008087
GO:0051496	0.10858	0.411077	10	21	23	positive regulation of stress fiber assembly	ensppyg00000018061,ensppyg00000014203,ensppyg00000018119,ensppyg00000018308,ensppyg00000016289,ensppyg00000000512,ensppyg00000007781,ensppyg00000000850,ensppyg00000006138,ensppyg00000017490
GO:2000564	0.10866	0.411077	1	1	1	regulation of CD8-positive, alpha-beta T cell proliferation	ensppyg00000015762
GO:0060333	0.10866	0.411077	1	1	1	interferon-gamma-mediated signaling pathway	ensppyg00000015762
GO:0045639	0.109	0.411077	2	4	4	positive regulation of myeloid cell differentiation	ensppyg00000010708,ensppyg00000006786
GO:0021888	0.10913	0.411077	1	1	1	hypothalamus gonadotrophin-releasing hormone neuron development	ensppyg00000008016
GO:0044070	0.10953	0.411077	5	9	9	regulation of anion transport	ensppyg00000018718,ensppyg00000018554,ensppyg00000009504,ensppyg00000010381,ensppyg00000000939
GO:0045475	0.10961	0.411077	3	4	4	locomotor rhythm	ensppyg00000012101,ensppyg00000002448,ensppyg00000000903
GO:0050773	0.10967	0.411077	4	5	5	regulation of dendrite development	ensppyg00000002787,ensppyg00000008117,ensppyg00000012393,ensppyg00000002093
GO:1900106	0.1101	0.411077	2	3	3	positive regulation of hyaluranon cable assembly	ensppyg00000007496,ensppyg00000011157
GO:0018027	0.11015	0.411077	3	4	4	peptidyl-lysine dimethylation	ensppyg00000019837,ensppyg00000000223,ensppyg00000015073
GO:0032735	0.11035	0.411077	7	16	18	positive regulation of interleukin-12 production	ensppyg00000010700,ensppyg00000017862,ensppyg00000007343,ensppyg00000013046,ensppyg00000004657,ensppyg00000001258,ensppyg00000008457
GO:0033138	0.11054	0.411077	24	51	53	positive regulation of peptidyl-serine phosphorylation	ensppyg00000019158,ensppyg00000018817,ensppyg00000018061,ensppyg00000016647,ensppyg00000015751,ensppyg00000001885,ensppyg00000013507,ensppyg00000014203,ensppyg00000001145,ensppyg00000017091,ensppyg00000003358,ensppyg00000016437,ensppyg00000006905,ensppyg00000013388,ensppyg00000010039,ensppyg00000005718,ensppyg00000006749,ensppyg00000015160,ensppyg00000000047,ensppyg00000009212,ensppyg00000001280,…
GO:0072663	0.11056	0.411077	1	1	1	establishment of protein localization to peroxisome	ensppyg00000000636
GO:1900131	0.11056	0.411077	1	1	1	negative regulation of lipid binding	ensppyg00000000636
GO:0006811	0.11064	0.411077	118	243	268	ion transport	ensppyg00000018888,ensppyg00000012898,ensppyg00000012894,ensppyg00000012889,ensppyg00000014076,ensppyg00000004173,ensppyg00000004174,ensppyg00000004176,ensppyg00000001053,ensppyg00000014180,ensppyg00000016637,ensppyg00000015692,ensppyg00000009936,ensppyg00000003977,ensppyg00000005292,ensppyg00000000442,ensppyg00000001025,ensppyg00000000369,ensppyg00000003889,ensppyg00000007603,ensppyg00000019840,…
GO:2001022	0.11077	0.411077	4	7	7	positive regulation of response to DNA damage stimulus	ensppyg00000002712,ensppyg00000004736,ensppyg00000007212,ensppyg00000013789
GO:0043010	0.11097	0.411077	24	62	62	camera-type eye development	ensppyg00000018794,ensppyg00000009744,ensppyg00000010708,ensppyg00000017926,ensppyg00000018217,ensppyg00000003386,ensppyg00000010867,ensppyg00000007352,ensppyg00000010164,ensppyg00000012447,ensppyg00000004613,ensppyg00000011670,ensppyg00000019614,ensppyg00000004572,ensppyg00000013122,ensppyg00000012317,ensppyg00000016973,ensppyg00000012374,ensppyg00000005982,ensppyg00000016893,ensppyg00000002934,…
GO:0060929	0.11102	0.411077	1	1	1	atrioventricular node cell fate commitment	ensppyg00000016055
GO:0003342	0.11102	0.411077	1	1	1	proepicardium development	ensppyg00000016055
GO:0003285	0.11102	0.411077	1	1	1	septum secundum development	ensppyg00000016055
GO:1901387	0.11102	0.411077	1	1	1	positive regulation of voltage-gated calcium channel activity	ensppyg00000016055
GO:0003168	0.11102	0.411077	1	1	1	Purkinje myocyte differentiation	ensppyg00000016055
GO:0010452	0.1111	0.411077	3	3	3	histone H3-K36 methylation	ensppyg00000013922,ensppyg00000006132,ensppyg00000000223
GO:0060235	0.11113	0.411077	3	6	6	lens induction in camera-type eye	ensppyg00000018051,ensppyg00000012447,ensppyg00000016218
GO:0035461	0.11116	0.411077	1	1	1	vitamin transmembrane transport	ensppyg00000015837
GO:0051150	0.11123	0.411077	3	4	4	regulation of smooth muscle cell differentiation	ensppyg00000007623,ensppyg00000002710,ensppyg00000002189
GO:0000060	0.11149	0.411077	7	20	20	protein import into nucleus, translocation	ensppyg00000003071,ensppyg00000018187,ensppyg00000016437,ensppyg00000010095,ensppyg00000001633,ensppyg00000013172,ensppyg00000012542
GO:0046847	0.11163	0.411077	10	14	16	filopodium assembly	ensppyg00000018870,ensppyg00000005211,ensppyg00000012742,ensppyg00000008727,ensppyg00000008634,ensppyg00000007536,ensppyg00000015899,ensppyg00000010381,ensppyg00000017363,ensppyg00000000289
GO:0021637	0.11166	0.411077	4	4	5	trigeminal nerve structural organization	ensppyg00000018012,ensppyg00000017855,ensppyg00000013854,ensppyg00000002196
GO:1902287	0.11166	0.411077	4	4	5	semaphorin-plexin signaling pathway involved in axon guidance	ensppyg00000018012,ensppyg00000017855,ensppyg00000013854,ensppyg00000002196
GO:0033209	0.11175	0.411077	9	20	20	tumor necrosis factor-mediated signaling pathway	ensppyg00000005320,ensppyg00000008715,ensppyg00000001870,ensppyg00000019790,ensppyg00000016437,ensppyg00000009712,ensppyg00000018462,ensppyg00000013027,ensppyg00000009205
GO:0055093	0.11179	0.411077	1	1	1	response to hyperoxia	ensppyg00000017143
GO:0048773	0.11179	0.411077	1	1	1	erythrophore differentiation	ensppyg00000017143
GO:0003069	0.11179	0.411077	1	1	1	vasodilation by acetylcholine involved in regulation of systemic arterial blood pressure	ensppyg00000017143
GO:0001315	0.11179	0.411077	1	1	1	age-dependent response to reactive oxygen species	ensppyg00000017143
GO:0046439	0.11224	0.413168	1	1	1	L-cysteine metabolic process	ensppyg00000015698
GO:0042412	0.11224	0.413168	1	1	1	taurine biosynthetic process	ensppyg00000015698
GO:0042044	0.1128	0.413878	1	1	1	fluid transport	ensppyg00000010821
GO:0043403	0.11289	0.413878	3	6	6	skeletal muscle tissue regeneration	ensppyg00000001801,ensppyg00000018427,ensppyg00000004474
GO:0051100	0.11331	0.414408	1	1	1	negative regulation of binding	ensppyg00000011892
GO:0090350	0.11331	0.414408	1	1	1	negative regulation of cellular organofluorine metabolic process	ensppyg00000011892
GO:0009804	0.11331	0.414408	1	1	1	coumarin metabolic process	ensppyg00000011892
GO:0033076	0.11331	0.414408	1	1	1	isoquinoline alkaloid metabolic process	ensppyg00000011892
GO:0006591	0.11343	0.414787	2	2	2	ornithine metabolic process	ensppyg00000011031,ensppyg00000001578
GO:0003197	0.11381	0.415522	4	7	7	endocardial cushion development	ensppyg00000007623,ensppyg00000004994,ensppyg00000004643,ensppyg00000006338
GO:0045665	0.11414	0.416215	17	44	46	negative regulation of neuron differentiation	ensppyg00000017707,ensppyg00000011369,ensppyg00000004980,ensppyg00000011307,ensppyg00000009668,ensppyg00000010708,ensppyg00000003386,ensppyg00000011157,ensppyg00000000572,ensppyg00000019550,ensppyg00000003545,ensppyg00000012356,ensppyg00000016893,ensppyg00000013704,ensppyg00000008488,ensppyg00000006676,ensppyg00000006683
GO:0010955	0.11421	0.416215	3	4	4	negative regulation of protein processing	ensppyg00000007548,ensppyg00000006367,ensppyg00000001324
GO:0048712	0.11461	0.41692	5	10	10	negative regulation of astrocyte differentiation	ensppyg00000004736,ensppyg00000008252,ensppyg00000016893,ensppyg00000012635,ensppyg00000001299
GO:0010884	0.11478	0.417147	3	6	6	positive regulation of lipid storage	ensppyg00000009461,ensppyg00000010280,ensppyg00000012612
GO:0016310	0.11511	0.417147	125	243	261	phosphorylation	ensppyg00000025863,ensppyg00000003096,ensppyg00000013468,ensppyg00000018061,ensppyg00000015603,ensppyg00000018064,ensppyg00000015619,ensppyg00000029431,ensppyg00000014125,ensppyg00000014147,ensppyg00000001984,ensppyg00000015672,ensppyg00000005275,ensppyg00000001909,ensppyg00000005244,ensppyg00000005246,ensppyg00000019245,ensppyg00000017596,ensppyg00000017034,ensppyg00000002710,ensppyg00000008635,…
GO:0031860	0.11514	0.417147	1	1	1	telomeric 3' overhang formation	ensppyg00000001005
GO:1901621	0.11547	0.417846	4	5	5	negative regulation of smoothened signaling pathway involved in dorsal/ventral neural tube patterning	ensppyg00000004155,ensppyg00000009638,ensppyg00000013325,ensppyg00000001209
GO:0060332	0.11563	0.417846	1	1	1	positive regulation of response to interferon-gamma	ensppyg00000003544
GO:0010021	0.11587	0.417846	1	1	1	amylopectin biosynthetic process	ensppyg00000007905
GO:0035162	0.11587	0.417846	10	17	18	embryonic hemopoiesis	ensppyg00000002079,ensppyg00000003935,ensppyg00000007637,ensppyg00000011394,ensppyg00000008679,ensppyg00000004816,ensppyg00000000572,ensppyg00000012689,ensppyg00000014049,ensppyg00000008488
GO:0003009	0.11591	0.417846	5	11	11	skeletal muscle contraction	ensppyg00000012949,ensppyg00000015589,ensppyg00000010278,ensppyg00000009344,ensppyg00000008482
GO:0048709	0.11617	0.417976	9	19	20	oligodendrocyte differentiation	ensppyg00000005292,ensppyg00000011369,ensppyg00000018217,ensppyg00000017949,ensppyg00000003459,ensppyg00000019331,ensppyg00000004363,ensppyg00000008479,ensppyg00000008403
GO:0050882	0.11642	0.417976	3	3	3	voluntary musculoskeletal movement	ensppyg00000018051,ensppyg00000012304,ensppyg00000013697
GO:0040034	0.11643	0.417976	1	1	1	regulation of development, heterochronic	ensppyg00000002723
GO:0045684	0.11645	0.417976	1	1	1	positive regulation of epidermis development	ensppyg00000000722
GO:0060836	0.1168	0.419923	3	4	4	lymphatic endothelial cell differentiation	ensppyg00000013085,ensppyg00000004534,ensppyg00000000224
GO:0032613	0.11686	0.419923	2	2	2	interleukin-10 production	ensppyg00000013789,ensppyg00000000265
GO:0006667	0.11696	0.420493	1	1	1	sphinganine metabolic process	ensppyg00000006139
GO:0019433	0.11701	0.420713	3	4	4	triglyceride catabolic process	ensppyg00000013137,ensppyg00000012612,ensppyg00000006511
GO:0045900	0.11721	0.420713	3	4	4	negative regulation of translational elongation	ensppyg00000016561,ensppyg00000014441,ensppyg00000014613
GO:0071310	0.11733	0.420713	11	24	26	cellular response to organic substance	ensppyg00000004959,ensppyg00000008131,ensppyg00000013028,ensppyg00000013052,ensppyg00000013128,ensppyg00000004537,ensppyg00000011757,ensppyg00000004474,ensppyg00000016860,ensppyg00000002961,ensppyg00000009212
GO:0060740	0.11736	0.420713	6	9	10	prostate gland epithelium morphogenesis	ensppyg00000018629,ensppyg00000004882,ensppyg00000008393,ensppyg00000004572,ensppyg00000006808,ensppyg00000005896
GO:0051646	0.11787	0.42176	2	3	3	mitochondrion localization	ensppyg00000001873,ensppyg00000009410
GO:0006825	0.11811	0.422719	4	6	7	copper ion transport	ensppyg00000014195,ensppyg00000013510,ensppyg00000005385,ensppyg00000007984
GO:0043117	0.11851	0.422719	3	4	4	positive regulation of vascular permeability	ensppyg00000016647,ensppyg00000004346,ensppyg00000003652
GO:1901026	0.11853	0.422719	2	2	2	ripoptosome assembly involved in necroptotic process	ensppyg00000009947,ensppyg00000016178
GO:0032729	0.11854	0.422719	12	33	36	positive regulation of interferon-gamma production	ensppyg00000011374,ensppyg00000009729,ensppyg00000016437,ensppyg00000016436,ensppyg00000010095,ensppyg00000013046,ensppyg00000004657,ensppyg00000013172,ensppyg00000014715,ensppyg00000001258,ensppyg00000001266,ensppyg00000015043
GO:0060749	0.11897	0.423814	9	16	18	mammary gland alveolus development	ensppyg00000005320,ensppyg00000016647,ensppyg00000014999,ensppyg00000004701,ensppyg00000012322,ensppyg00000013138,ensppyg00000015393,ensppyg00000002961,ensppyg00000009205
GO:0071228	0.11927	0.42431	1	1	1	cellular response to tumor cell	ensppyg00000000926
GO:0034224	0.11933	0.42431	1	2	2	cellular response to zinc ion starvation	ensppyg00000004651
GO:0003433	0.11969	0.424966	1	1	1	chondrocyte development involved in endochondral bone morphogenesis	ensppyg00000003691
GO:0045110	0.11979	0.425179	3	5	6	intermediate filament bundle assembly	ensppyg00000000365,ensppyg00000018448,ensppyg00000004407
GO:0060081	0.11996	0.425179	6	8	8	membrane hyperpolarization	ensppyg00000018888,ensppyg00000004176,ensppyg00000009751,ensppyg00000017905,ensppyg00000017940,ensppyg00000011776
GO:0002369	0.12011	0.425236	2	2	2	T cell cytokine production	ensppyg00000014454,ensppyg00000013172
GO:0006882	0.12084	0.427292	5	10	10	cellular zinc ion homeostasis	ensppyg00000018834,ensppyg00000003305,ensppyg00000018421,ensppyg00000005385,ensppyg00000009112
GO:0010269	0.1215	0.429752	1	2	2	response to selenium ion	ensppyg00000011726
GO:0050796	0.12164	0.430063	10	25	25	regulation of insulin secretion	ensppyg00000001014,ensppyg00000019253,ensppyg00000017596,ensppyg00000011031,ensppyg00000016437,ensppyg00000008080,ensppyg00000000893,ensppyg00000003464,ensppyg00000005042,ensppyg00000014762
GO:0010212	0.12201	0.431133	16	31	33	response to ionizing radiation	ensppyg00000015612,ensppyg00000003888,ensppyg00000002756,ensppyg00000016561,ensppyg00000003052,ensppyg00000018664,ensppyg00000018210,ensppyg00000014441,ensppyg00000004650,ensppyg00000015190,ensppyg00000017318,ensppyg00000016081,ensppyg00000000186,ensppyg00000002107,ensppyg00000012532,ensppyg00000019508
GO:0032868	0.1223	0.431246	9	21	23	response to insulin	ensppyg00000007772,ensppyg00000012864,ensppyg00000001076,ensppyg00000013316,ensppyg00000001643,ensppyg00000013918,ensppyg00000002401,ensppyg00000019717,ensppyg00000003788
GO:0072513	0.12235	0.431246	3	4	4	positive regulation of secondary heart field cardioblast proliferation	ensppyg00000004994,ensppyg00000018664,ensppyg00000011585
GO:0032682	0.12258	0.432025	1	1	1	negative regulation of chemokine production	ensppyg00000003950
GO:0033119	0.12282	0.434096	3	5	5	negative regulation of RNA splicing	ensppyg00000004642,ensppyg00000009289,ensppyg00000019504
GO:0021903	0.12311	0.434096	1	2	3	rostrocaudal neural tube patterning	ensppyg00000018593
GO:0021520	0.12311	0.434096	2	7	7	spinal cord motor neuron cell fate specification	ensppyg00000004591,ensppyg00000006676
GO:0006880	0.12323	0.434096	1	1	1	intracellular sequestering of iron ion	ensppyg00000003173
GO:0007004	0.12341	0.434096	3	4	4	telomere maintenance via telomerase	ensppyg00000015764,ensppyg00000017964,ensppyg00000015315
GO:0006839	0.12344	0.434096	5	9	10	mitochondrial transport	ensppyg00000008745,ensppyg00000014551,ensppyg00000002388,ensppyg00000015081,ensppyg00000000229
GO:0051295	0.12346	0.434096	4	4	4	establishment of meiotic spindle localization	ensppyg00000007675,ensppyg00000008987,ensppyg00000011770,ensppyg00000000075
GO:0045595	0.12354	0.434096	8	23	23	regulation of cell differentiation	ensppyg00000018593,ensppyg00000017971,ensppyg00000000540,ensppyg00000013986,ensppyg00000016218,ensppyg00000006786,ensppyg00000006112,ensppyg00000016860
GO:0032429	0.12382	0.434878	2	2	2	regulation of phospholipase A2 activity	ensppyg00000004681,ensppyg00000001495
GO:0001662	0.12399	0.434878	9	16	19	behavioral fear response	ensppyg00000011996,ensppyg00000013078,ensppyg00000006276,ensppyg00000016893,ensppyg00000016870,ensppyg00000009212,ensppyg00000004317,ensppyg00000013691,ensppyg00000008489
GO:0071660	0.12409	0.434878	1	1	1	positive regulation of IP-10 production	ensppyg00000010808
GO:0071651	0.12409	0.434878	1	1	1	positive regulation of chemokine (C-C motif) ligand 5 production	ensppyg00000010808
GO:0051567	0.12418	0.434878	4	7	8	histone H3-K9 methylation	ensppyg00000019837,ensppyg00000005368,ensppyg00000004667,ensppyg00000002106
GO:0055007	0.12452	0.434878	13	26	27	cardiac muscle cell differentiation	ensppyg00000009057,ensppyg00000004994,ensppyg00000005193,ensppyg00000008087,ensppyg00000001669,ensppyg00000029831,ensppyg00000003459,ensppyg00000016055,ensppyg00000007995,ensppyg00000006816,ensppyg00000019717,ensppyg00000003756,ensppyg00000013722
GO:0002385	0.12455	0.434878	2	2	2	mucosal immune response	ensppyg00000001722,ensppyg00000000910
GO:0072054	0.12456	0.434878	2	2	2	renal outer medulla development	ensppyg00000011938,ensppyg00000013986
GO:0072053	0.12456	0.434878	2	2	2	renal inner medulla development	ensppyg00000011938,ensppyg00000013986
GO:0006682	0.12469	0.43564	1	1	1	galactosylceramide biosynthetic process	ensppyg00000011715
GO:0051270	0.12496	0.436597	2	2	2	regulation of cellular component movement	ensppyg00000019139,ensppyg00000003653
GO:0060042	0.12521	0.43667	5	10	10	retina morphogenesis in camera-type eye	ensppyg00000015675,ensppyg00000003159,ensppyg00000013561,ensppyg00000014620,ensppyg00000005982
GO:0031062	0.12525	0.43667	3	4	4	positive regulation of histone methylation	ensppyg00000003095,ensppyg00000001801,ensppyg00000019455
GO:0007017	0.12527	0.43667	11	29	38	microtubule-based process	ensppyg00000007678,ensppyg00000003058,ensppyg00000011829,ensppyg00000013203,ensppyg00000011180,ensppyg00000007398,ensppyg00000004694,ensppyg00000008384,ensppyg00000008239,ensppyg00000000092,ensppyg00000011465
GO:0051881	0.12549	0.436823	8	19	19	regulation of mitochondrial membrane potential	ensppyg00000005279,ensppyg00000011354,ensppyg00000013247,ensppyg00000010890,ensppyg00000014551,ensppyg00000017143,ensppyg00000013845,ensppyg00000009212
GO:0071340	0.12569	0.436959	4	6	6	skeletal muscle acetylcholine-gated channel clustering	ensppyg00000014376,ensppyg00000003315,ensppyg00000007058,ensppyg00000019494
GO:0030324	0.12618	0.438697	36	83	86	lung development	ensppyg00000013464,ensppyg00000018814,ensppyg00000016647,ensppyg00000011203,ensppyg00000005203,ensppyg00000007623,ensppyg00000009733,ensppyg00000019214,ensppyg00000012778,ensppyg00000002710,ensppyg00000004994,ensppyg00000005193,ensppyg00000011038,ensppyg00000011839,ensppyg00000011862,ensppyg00000004882,ensppyg00000017926,ensppyg00000018217,ensppyg00000011938,ensppyg00000004689,ensppyg00000012442,…
GO:0048341	0.12669	0.43998	3	4	4	paraxial mesoderm formation	ensppyg00000014987,ensppyg00000014551,ensppyg00000005042
GO:0010666	0.12722	0.440213	2	3	3	positive regulation of cardiac muscle cell apoptotic process	ensppyg00000004165,ensppyg00000006376
GO:0060061	0.12736	0.440213	1	2	2	Spemann organizer formation	ensppyg00000004475
GO:0007596	0.12736	0.440213	19	45	46	blood coagulation	ensppyg00000004180,ensppyg00000003045,ensppyg00000011031,ensppyg00000018217,ensppyg00000016251,ensppyg00000002548,ensppyg00000000531,ensppyg00000015571,ensppyg00000013923,ensppyg00000002450,ensppyg00000015257,ensppyg00000015256,ensppyg00000013010,ensppyg00000016200,ensppyg00000007847,ensppyg00000010110,ensppyg00000017153,ensppyg00000000092,ensppyg00000006496
GO:0030574	0.12738	0.440213	5	11	11	collagen catabolic process	ensppyg00000018729,ensppyg00000007357,ensppyg00000000890,ensppyg00000000889,ensppyg00000008519
GO:2000360	0.12772	0.440808	2	3	3	negative regulation of binding of sperm to zona pellucida	ensppyg00000012062,ensppyg00000000078
GO:0046835	0.12794	0.440808	5	8	8	carbohydrate phosphorylation	ensppyg00000017596,ensppyg00000008635,ensppyg00000004877,ensppyg00000018564,ensppyg00000006463
GO:0000715	0.12807	0.440808	2	2	2	nucleotide-excision repair, DNA damage recognition	ensppyg00000013401,ensppyg00000019477
GO:0021914	0.12809	0.440808	3	3	3	negative regulation of smoothened signaling pathway involved in ventral spinal cord patterning	ensppyg00000004155,ensppyg00000013416,ensppyg00000004906
GO:0097320	0.1281	0.440808	5	8	8	membrane tubulation	ensppyg00000016517,ensppyg00000001146,ensppyg00000011904,ensppyg00000004526,ensppyg00000001265
GO:0061428	0.12823	0.440808	2	4	4	negative regulation of transcription from RNA polymerase II promoter in response to hypoxia	ensppyg00000009947,ensppyg00000013663
GO:0048681	0.12824	0.440808	2	2	2	negative regulation of axon regeneration	ensppyg00000013217,ensppyg00000010304
GO:0085029	0.12867	0.441116	2	4	6	extracellular matrix assembly	ensppyg00000007496,ensppyg00000000710
GO:0034446	0.12882	0.441116	15	28	29	substrate adhesion-dependent cell spreading	ensppyg00000019158,ensppyg00000015672,ensppyg00000011203,ensppyg00000003117,ensppyg00000000376,ensppyg00000018119,ensppyg00000014301,ensppyg00000010010,ensppyg00000003503,ensppyg00000013080,ensppyg00000029882,ensppyg00000003476,ensppyg00000013148,ensppyg00000012360,ensppyg00000005823
GO:0046069	0.12913	0.442205	2	2	2	cGMP catabolic process	ensppyg00000004607,ensppyg00000003652
GO:0010332	0.12925	0.442205	10	19	20	response to gamma radiation	ensppyg00000003095,ensppyg00000004228,ensppyg00000015612,ensppyg00000004165,ensppyg00000005264,ensppyg00000015421,ensppyg00000018573,ensppyg00000017143,ensppyg00000009212,ensppyg00000013666
GO:0045198	0.13002	0.444233	2	3	3	establishment of epithelial cell apical/basal polarity	ensppyg00000016632,ensppyg00000007623
GO:0006476	0.13013	0.444233	4	8	11	protein deacetylation	ensppyg00000009947,ensppyg00000016242,ensppyg00000002401,ensppyg00000006660
GO:0043068	0.13023	0.444639	4	7	7	positive regulation of programmed cell death	ensppyg00000029445,ensppyg00000016437,ensppyg00000016178,ensppyg00000004572
GO:0071577	0.13045	0.444639	5	11	11	zinc ion transmembrane transport	ensppyg00000018834,ensppyg00000003305,ensppyg00000018421,ensppyg00000012508,ensppyg00000009112
GO:0051642	0.13046	0.444639	8	11	11	centrosome localization	ensppyg00000015705,ensppyg00000012981,ensppyg00000008087,ensppyg00000007962,ensppyg00000007093,ensppyg00000002197,ensppyg00000005895,ensppyg00000000261
GO:0006471	0.13061	0.444639	6	14	14	protein ADP-ribosylation	ensppyg00000018367,ensppyg00000005025,ensppyg00000009396,ensppyg00000004326,ensppyg00000003633,ensppyg00000003634
GO:0009268	0.13095	0.444999	2	2	3	response to pH	ensppyg00000004954,ensppyg00000007815
GO:0001764	0.13123	0.445443	42	90	96	neuron migration	ensppyg00000000478,ensppyg00000007769,ensppyg00000015629,ensppyg00000002079,ensppyg00000005275,ensppyg00000000359,ensppyg00000018773,ensppyg00000015705,ensppyg00000017035,ensppyg00000016565,ensppyg00000017090,ensppyg00000004022,ensppyg00000005512,ensppyg00000003386,ensppyg00000018564,ensppyg00000017951,ensppyg00000011950,ensppyg00000010010,ensppyg00000017885,ensppyg00000018477,ensppyg00000017855,…
GO:0060372	0.13125	0.445443	3	3	4	regulation of atrial cardiac muscle cell membrane repolarization	ensppyg00000004176,ensppyg00000002932,ensppyg00000013787
GO:0003430	0.13173	0.446452	1	1	1	growth plate cartilage chondrocyte growth	ensppyg00000004572
GO:0010762	0.13187	0.446452	5	5	5	regulation of fibroblast migration	ensppyg00000015672,ensppyg00000008177,ensppyg00000003351,ensppyg00000017322,ensppyg00000012374
GO:0070869	0.13187	0.446452	1	1	1	heterochromatin assembly involved in chromatin silencing	ensppyg00000004667
GO:0007212	0.13188	0.446452	5	8	9	dopamine receptor signaling pathway	ensppyg00000007363,ensppyg00000014551,ensppyg00000014600,ensppyg00000016060,ensppyg00000004466
GO:0036066	0.13197	0.446452	2	3	3	protein O-linked fucosylation	ensppyg00000010904,ensppyg00000011516
GO:2000778	0.13204	0.446452	2	5	5	positive regulation of interleukin-6 secretion	ensppyg00000015571,ensppyg00000013846
GO:0034124	0.13206	0.446452	1	2	2	regulation of MyD88-dependent toll-like receptor signaling pathway	ensppyg00000015762
GO:0001701	0.13214	0.446452	87	213	226	in utero embryonic development	ensppyg00000007772,ensppyg00000009083,ensppyg00000009057,ensppyg00000018870,ensppyg00000013464,ensppyg00000018817,ensppyg00000018814,ensppyg00000015612,ensppyg00000004155,ensppyg00000004156,ensppyg00000002079,ensppyg00000016647,ensppyg00000015675,ensppyg00000018794,ensppyg00000003957,ensppyg00000007663,ensppyg00000018732,ensppyg00000007623,ensppyg00000011394,ensppyg00000019278,ensppyg00000029469,…
GO:0001658	0.13227	0.446687	17	39	40	branching involved in ureteric bud morphogenesis	ensppyg00000011203,ensppyg00000014921,ensppyg00000018664,ensppyg00000003358,ensppyg00000018217,ensppyg00000000572,ensppyg00000014454,ensppyg00000013986,ensppyg00000015328,ensppyg00000008291,ensppyg00000004475,ensppyg00000005995,ensppyg00000009212,ensppyg00000015136,ensppyg00000019409,ensppyg00000009165,ensppyg00000015053
GO:0007059	0.13254	0.447513	14	36	39	chromosome segregation	ensppyg00000002731,ensppyg00000016537,ensppyg00000007582,ensppyg00000011357,ensppyg00000009670,ensppyg00000005368,ensppyg00000019550,ensppyg00000004574,ensppyg00000019679,ensppyg00000007962,ensppyg00000016009,ensppyg00000010336,ensppyg00000013694,ensppyg00000008460
GO:0086067	0.13286	0.448349	3	4	4	AV node cell to bundle of His cell communication	ensppyg00000011295,ensppyg00000003923,ensppyg00000014003
GO:0036123	0.13313	0.448982	2	2	3	histone H3-K9 dimethylation	ensppyg00000012212,ensppyg00000002106
GO:0002446	0.13326	0.449021	4	5	5	neutrophil mediated immunity	ensppyg00000009509,ensppyg00000017888,ensppyg00000000092,ensppyg00000008523
GO:0032800	0.13352	0.449606	1	2	3	receptor biosynthetic process	ensppyg00000016437
GO:0043568	0.13396	0.449711	5	9	10	positive regulation of insulin-like growth factor receptor signaling pathway	ensppyg00000005193,ensppyg00000004882,ensppyg00000013157,ensppyg00000004475,ensppyg00000017576
GO:0050810	0.1345	0.451032	2	5	5	regulation of steroid biosynthetic process	ensppyg00000003098,ensppyg00000004480
GO:0044782	0.13502	0.452156	5	6	6	cilium organization	ensppyg00000002686,ensppyg00000003344,ensppyg00000011905,ensppyg00000010098,ensppyg00000012374
GO:0001954	0.13533	0.452605	10	14	15	positive regulation of cell-matrix adhesion	ensppyg00000012783,ensppyg00000013507,ensppyg00000007593,ensppyg00000017070,ensppyg00000018119,ensppyg00000017862,ensppyg00000017818,ensppyg00000018462,ensppyg00000015219,ensppyg00000007091
GO:0090370	0.13544	0.452605	3	5	5	negative regulation of cholesterol efflux	ensppyg00000014999,ensppyg00000011880,ensppyg00000018217
GO:0045664	0.13573	0.452835	7	14	15	regulation of neuron differentiation	ensppyg00000004042,ensppyg00000018664,ensppyg00000014309,ensppyg00000016218,ensppyg00000006112,ensppyg00000006131,ensppyg00000014055
GO:0060700	0.13574	0.452835	2	2	2	regulation of ribonuclease activity	ensppyg00000004978,ensppyg00000004977
GO:0032632	0.13631	0.452835	1	1	1	interleukin-3 production	ensppyg00000013172
GO:0045342	0.13631	0.452835	1	1	1	MHC class II biosynthetic process	ensppyg00000013172
GO:0006876	0.13631	0.452835	1	1	1	cellular cadmium ion homeostasis	ensppyg00000013172
GO:0015707	0.13631	0.452835	1	1	1	nitrite transport	ensppyg00000013172
GO:0048002	0.13631	0.452835	1	1	1	antigen processing and presentation of peptide antigen	ensppyg00000013172
GO:0070839	0.13631	0.452835	1	1	1	divalent metal ion export	ensppyg00000013172
GO:0043091	0.13631	0.452835	1	1	1	L-arginine import	ensppyg00000013172
GO:0006983	0.13642	0.45386	4	8	8	ER overload response	ensppyg00000013507,ensppyg00000004692,ensppyg00000019609,ensppyg00000008530
GO:0035590	0.13656	0.45386	4	8	10	purinergic nucleotide receptor signaling pathway	ensppyg00000004944,ensppyg00000007825,ensppyg00000005045,ensppyg00000005046
GO:0014031	0.13667	0.453968	3	5	5	mesenchymal cell development	ensppyg00000004809,ensppyg00000016987,ensppyg00000009212
GO:0003245	0.13697	0.454403	1	1	1	cardiac muscle tissue growth involved in heart morphogenesis	ensppyg00000001106
GO:0090259	0.13747	0.455698	2	2	2	regulation of retinal ganglion cell axon guidance	ensppyg00000016647,ensppyg00000002196
GO:0038190	0.13747	0.455698	2	2	2	VEGF-activated neuropilin signaling pathway	ensppyg00000016647,ensppyg00000002196
GO:1902336	0.13747	0.455698	2	2	2	positive regulation of retinal ganglion cell axon guidance	ensppyg00000016647,ensppyg00000002196
GO:0008589	0.13783	0.456041	10	15	15	regulation of smoothened signaling pathway	ensppyg00000012897,ensppyg00000004155,ensppyg00000012778,ensppyg00000002710,ensppyg00000004953,ensppyg00000005193,ensppyg00000007352,ensppyg00000006528,ensppyg00000019409,ensppyg00000012544
GO:0060561	0.13798	0.456041	3	7	7	apoptotic process involved in morphogenesis	ensppyg00000014987,ensppyg00000002958,ensppyg00000011465
GO:1901797	0.13809	0.456041	2	3	3	negative regulation of signal transduction by p53 class mediator	ensppyg00000008177,ensppyg00000006422
GO:0043153	0.13839	0.456097	5	12	12	entrainment of circadian clock by photoperiod	ensppyg00000004955,ensppyg00000009703,ensppyg00000007949,ensppyg00000015805,ensppyg00000013696
GO:0060174	0.13845	0.456097	6	10	10	limb bud formation	ensppyg00000002710,ensppyg00000018217,ensppyg00000017861,ensppyg00000008292,ensppyg00000004451,ensppyg00000000261
GO:0048790	0.13851	0.456133	1	1	1	maintenance of presynaptic active zone structure	ensppyg00000009733
GO:2000060	0.13905	0.456325	7	10	11	positive regulation of protein ubiquitination involved in ubiquitin-dependent protein catabolic process	ensppyg00000014999,ensppyg00000006905,ensppyg00000018462,ensppyg00000002448,ensppyg00000000111,ensppyg00000018909,ensppyg00000015122
GO:0048714	0.13915	0.456325	3	7	7	positive regulation of oligodendrocyte differentiation	ensppyg00000011369,ensppyg00000018217,ensppyg00000003726
GO:0051885	0.13935	0.456325	1	1	1	positive regulation of anagen	ensppyg00000004474
GO:0061196	0.13935	0.456325	1	1	1	fungiform papilla development	ensppyg00000004474
GO:0038192	0.13966	0.456325	1	1	1	gastric inhibitory peptide signaling pathway	ensppyg00000010128
GO:0007159	0.13991	0.456325	10	20	22	leukocyte cell-cell adhesion	ensppyg00000003902,ensppyg00000003117,ensppyg00000000380,ensppyg00000012988,ensppyg00000007315,ensppyg00000004604,ensppyg00000007275,ensppyg00000017137,ensppyg00000007156,ensppyg00000015959
GO:0072610	0.14013	0.456325	1	1	1	interleukin-12 secretion	ensppyg00000008457
GO:0038115	0.14013	0.456325	1	1	1	chemokine (C-C motif) ligand 19 signaling pathway	ensppyg00000008457
GO:0038116	0.14013	0.456325	1	1	1	chemokine (C-C motif) ligand 21 signaling pathway	ensppyg00000008457
GO:0002885	0.14013	0.456325	1	1	1	positive regulation of hypersensitivity	ensppyg00000008457
GO:0050706	0.14013	0.456325	1	1	1	regulation of interleukin-1 beta secretion	ensppyg00000008457
GO:2000526	0.14013	0.456325	1	1	1	positive regulation of glycoprotein biosynthetic process involved in immunological synapse formation	ensppyg00000008457
GO:2000522	0.14013	0.456325	1	1	1	positive regulation of immunological synapse formation	ensppyg00000008457
GO:0042593	0.14051	0.457591	32	79	81	glucose homeostasis	ensppyg00000007753,ensppyg00000007772,ensppyg00000005304,ensppyg00000012836,ensppyg00000013499,ensppyg00000016674,ensppyg00000003950,ensppyg00000001014,ensppyg00000005240,ensppyg00000003110,ensppyg00000017596,ensppyg00000004147,ensppyg00000004977,ensppyg00000011031,ensppyg00000015421,ensppyg00000017932,ensppyg00000008983,ensppyg00000001643,ensppyg00000009471,ensppyg00000008392,ensppyg00000003464,…
GO:0015788	0.14055	0.457595	2	2	2	UDP-N-acetylglucosamine transport	ensppyg00000018016,ensppyg00000001123
GO:0005980	0.14086	0.457853	3	4	4	glycogen catabolic process	ensppyg00000003099,ensppyg00000001124,ensppyg00000013137
GO:0051891	0.14139	0.459885	3	4	4	positive regulation of cardioblast differentiation	ensppyg00000009057,ensppyg00000004994,ensppyg00000016055
GO:0032825	0.14201	0.461871	4	8	8	positive regulation of natural killer cell differentiation	ensppyg00000002065,ensppyg00000010010,ensppyg00000008393,ensppyg00000015044
GO:0006432	0.14225	0.461871	3	4	4	phenylalanyl-tRNA aminoacylation	ensppyg00000003866,ensppyg00000013221,ensppyg00000016197
GO:0061099	0.14228	0.461871	2	4	4	negative regulation of protein tyrosine kinase activity	ensppyg00000013846,ensppyg00000016799
GO:0070428	0.14244	0.462206	1	1	1	regulation of nucleotide-binding oligomerization domain containing 1 signaling pathway	ensppyg00000003024
GO:0007379	0.14279	0.46311	3	6	6	segment specification	ensppyg00000017707,ensppyg00000001150,ensppyg00000007899
GO:2001037	0.1428	0.46311	1	1	1	positive regulation of tongue muscle cell differentiation	ensppyg00000012307
GO:0036342	0.14289	0.46311	9	18	18	post-anal tail morphogenesis	ensppyg00000004894,ensppyg00000000631,ensppyg00000006905,ensppyg00000012923,ensppyg00000013325,ensppyg00000018477,ensppyg00000014401,ensppyg00000015133,ensppyg00000015136
GO:0033092	0.14328	0.463886	1	2	3	positive regulation of immature T cell proliferation in thymus	ensppyg00000018217
GO:0043534	0.14392	0.465601	3	5	6	blood vessel endothelial cell migration	ensppyg00000005103,ensppyg00000011770,ensppyg00000013663
GO:0071456	0.14393	0.465601	16	40	42	cellular response to hypoxia	ensppyg00000018895,ensppyg00000009057,ensppyg00000016647,ensppyg00000009947,ensppyg00000003110,ensppyg00000016527,ensppyg00000006904,ensppyg00000010861,ensppyg00000012442,ensppyg00000012443,ensppyg00000002401,ensppyg00000014613,ensppyg00000000075,ensppyg00000000728,ensppyg00000009212,ensppyg00000006528
GO:0035455	0.14411	0.465601	3	5	5	response to interferon-alpha	ensppyg00000012493,ensppyg00000000776,ensppyg00000029692
GO:0045607	0.1442	0.465601	1	1	1	regulation of auditory receptor cell differentiation	ensppyg00000016987
GO:0036304	0.1442	0.465601	1	1	1	umbilical cord morphogenesis	ensppyg00000016987
GO:0003186	0.1442	0.465601	1	1	1	tricuspid valve morphogenesis	ensppyg00000016987
GO:0060633	0.1442	0.465601	1	1	1	negative regulation of transcription initiation from RNA polymerase II promoter	ensppyg00000016987
GO:2001212	0.1442	0.465601	1	1	1	regulation of vasculogenesis	ensppyg00000016987
GO:2000347	0.1442	0.465601	2	3	3	positive regulation of hepatocyte proliferation	ensppyg00000017042,ensppyg00000008488
GO:0097202	0.14446	0.465618	4	7	7	activation of cysteine-type endopeptidase activity	ensppyg00000003110,ensppyg00000018622,ensppyg00000000665,ensppyg00000013071
GO:0090108	0.14498	0.467929	1	1	1	positive regulation of high-density lipoprotein particle assembly	ensppyg00000010280
GO:0090187	0.14498	0.467929	1	1	1	positive regulation of pancreatic juice secretion	ensppyg00000010280
GO:0090340	0.14498	0.467929	1	1	1	positive regulation of secretion of lysosomal enzymes	ensppyg00000010280
GO:0050729	0.14498	0.467929	8	23	23	positive regulation of inflammatory response	ensppyg00000013577,ensppyg00000015419,ensppyg00000007386,ensppyg00000000890,ensppyg00000008393,ensppyg00000013846,ensppyg00000007153,ensppyg00000008557
GO:0060509	0.14529	0.468095	5	6	6	Type I pneumocyte differentiation	ensppyg00000019214,ensppyg00000009687,ensppyg00000004882,ensppyg00000013115,ensppyg00000014063
GO:0019402	0.14544	0.468095	1	1	1	galactitol metabolic process	ensppyg00000008635
GO:0002906	0.14546	0.468095	2	4	4	negative regulation of mature B cell apoptotic process	ensppyg00000001194,ensppyg00000011038
GO:0018160	0.14548	0.468095	1	1	1	peptidyl-pyrromethane cofactor linkage	ensppyg00000003953
GO:0010971	0.1455	0.468095	8	13	13	positive regulation of G2/M transition of mitotic cell cycle	ensppyg00000011307,ensppyg00000009670,ensppyg00000000572,ensppyg00000012461,ensppyg00000004474,ensppyg00000005931,ensppyg00000002961,ensppyg00000006660
GO:0031640	0.14644	0.47092	1	1	1	killing of cells of other organism	ensppyg00000004610
GO:0045630	0.14677	0.472105	3	5	5	positive regulation of T-helper 2 cell differentiation	ensppyg00000001984,ensppyg00000007213,ensppyg00000008462
GO:0042035	0.14699	0.472105	2	3	3	regulation of cytokine biosynthetic process	ensppyg00000002079,ensppyg00000008021
GO:0003404	0.14725	0.472105	1	1	1	optic vesicle morphogenesis	ensppyg00000016218
GO:0003409	0.14725	0.472105	1	1	1	optic cup structural organization	ensppyg00000016218
GO:0071281	0.14725	0.472105	1	1	1	cellular response to iron ion	ensppyg00000016218
GO:0090501	0.14728	0.472105	4	6	6	RNA phosphodiester bond hydrolysis	ensppyg00000018777,ensppyg00000013274,ensppyg00000006112,ensppyg00000015370
GO:0048468	0.1479	0.473448	8	20	22	cell development	ensppyg00000014987,ensppyg00000004882,ensppyg00000017993,ensppyg00000003350,ensppyg00000018217,ensppyg00000011157,ensppyg00000007355,ensppyg00000014511
GO:0051546	0.14797	0.473448	2	3	3	keratinocyte migration	ensppyg00000010695,ensppyg00000016527
GO:0070535	0.14811	0.473448	2	2	2	histone H2A K63-linked ubiquitination	ensppyg00000016561,ensppyg00000014441
GO:0034259	0.14816	0.473448	2	4	4	negative regulation of Rho GTPase activity	ensppyg00000005120,ensppyg00000018650
GO:0033026	0.14818	0.473448	2	3	3	negative regulation of mast cell apoptotic process	ensppyg00000004816,ensppyg00000008393
GO:2000251	0.14823	0.473448	4	8	8	positive regulation of actin cytoskeleton reorganization	ensppyg00000019158,ensppyg00000006749,ensppyg00000006786,ensppyg00000017363
GO:0060649	0.14869	0.474214	1	1	1	mammary gland bud elongation	ensppyg00000004386
GO:0060659	0.14869	0.474214	1	1	1	nipple sheath formation	ensppyg00000004386
GO:0060037	0.14889	0.474214	7	15	15	pharyngeal system development	ensppyg00000002079,ensppyg00000018664,ensppyg00000016055,ensppyg00000011408,ensppyg00000019409,ensppyg00000011585,ensppyg00000000261
GO:0006528	0.14906	0.474214	1	1	1	asparagine metabolic process	ensppyg00000013604
GO:0015804	0.14921	0.474214	3	5	5	neutral amino acid transport	ensppyg00000004807,ensppyg00000007412,ensppyg00000015313
GO:0043132	0.14922	0.474214	2	2	2	NAD transport	ensppyg00000011856,ensppyg00000005045
GO:0021549	0.14973	0.475235	10	22	24	cerebellum development	ensppyg00000013408,ensppyg00000009620,ensppyg00000010818,ensppyg00000017926,ensppyg00000013303,ensppyg00000007352,ensppyg00000013188,ensppyg00000004417,ensppyg00000015851,ensppyg00000013657
GO:0006479	0.14991	0.475235	10	26	27	protein methylation	ensppyg00000004159,ensppyg00000002742,ensppyg00000011314,ensppyg00000005486,ensppyg00000016161,ensppyg00000013116,ensppyg00000013837,ensppyg00000010261,ensppyg00000015829,ensppyg00000011540
GO:0006278	0.14999	0.475247	2	2	2	RNA-dependent DNA replication	ensppyg00000005563,ensppyg00000015315
GO:0006865	0.15037	0.47564	5	8	9	amino acid transport	ensppyg00000005250,ensppyg00000013943,ensppyg00000007229,ensppyg00000005660,ensppyg00000015066
GO:0048843	0.15068	0.47564	5	7	8	negative regulation of axon extension involved in axon guidance	ensppyg00000014118,ensppyg00000017855,ensppyg00000013854,ensppyg00000008292,ensppyg00000002196
GO:0006878	0.15071	0.47564	5	8	9	cellular copper ion homeostasis	ensppyg00000004065,ensppyg00000011307,ensppyg00000005385,ensppyg00000007984,ensppyg00000019514
GO:0060426	0.15082	0.47564	4	9	9	lung vasculature development	ensppyg00000016647,ensppyg00000007623,ensppyg00000005193,ensppyg00000004882
GO:1902966	0.15112	0.475932	2	2	2	positive regulation of protein localization to early endosome	ensppyg00000003981,ensppyg00000016647
GO:0033624	0.1516	0.475967	2	2	2	negative regulation of integrin activation	ensppyg00000000376,ensppyg00000015419
GO:0060738	0.15162	0.475967	1	2	2	epithelial-mesenchymal signaling involved in prostate gland development	ensppyg00000018217
GO:0016337	0.15162	0.475967	31	62	65	single organismal cell-cell adhesion	ensppyg00000000478,ensppyg00000009087,ensppyg00000011295,ensppyg00000019158,ensppyg00000004266,ensppyg00000007623,ensppyg00000012763,ensppyg00000013561,ensppyg00000006987,ensppyg00000004843,ensppyg00000000686,ensppyg00000017909,ensppyg00000012245,ensppyg00000010092,ensppyg00000001627,ensppyg00000007315,ensppyg00000014454,ensppyg00000013986,ensppyg00000016208,ensppyg00000000885,ensppyg00000002404,…
GO:0032728	0.15163	0.475967	7	15	15	positive regulation of interferon-beta production	ensppyg00000018044,ensppyg00000004905,ensppyg00000015762,ensppyg00000010737,ensppyg00000010808,ensppyg00000004728,ensppyg00000002305
GO:0086002	0.15226	0.478368	3	6	7	cardiac muscle cell action potential involved in contraction	ensppyg00000003923,ensppyg00000004407,ensppyg00000008581
GO:2000737	0.15247	0.478548	2	5	5	negative regulation of stem cell differentiation	ensppyg00000010708,ensppyg00000012458
GO:0003214	0.15304	0.480321	4	8	9	cardiac left ventricle morphogenesis	ensppyg00000007623,ensppyg00000010039,ensppyg00000016987,ensppyg00000015133
GO:0060052	0.15326	0.480797	4	8	8	neurofilament cytoskeleton organization	ensppyg00000011354,ensppyg00000018448,ensppyg00000007962,ensppyg00000012370
GO:0060363	0.15381	0.481084	2	5	5	cranial suture morphogenesis	ensppyg00000018212,ensppyg00000002958
GO:0051204	0.15417	0.481507	1	1	1	protein insertion into mitochondrial membrane	ensppyg00000014820
GO:0045064	0.15431	0.481676	2	4	4	T-helper 2 cell differentiation	ensppyg00000002079,ensppyg00000010095
GO:0048312	0.15464	0.48227	2	3	3	intracellular distribution of mitochondria	ensppyg00000029445,ensppyg00000017361
GO:0072205	0.15508	0.482281	4	7	7	metanephric collecting duct development	ensppyg00000006987,ensppyg00000011938,ensppyg00000002306,ensppyg00000004500
GO:0014809	0.15513	0.482281	1	1	2	regulation of skeletal muscle contraction by regulation of release of sequestered calcium ion	ensppyg00000000639
GO:0006558	0.15527	0.482281	1	1	1	L-phenylalanine metabolic process	ensppyg00000012304
GO:0046146	0.15527	0.482281	1	1	1	tetrahydrobiopterin metabolic process	ensppyg00000012304
GO:0019889	0.15527	0.482281	1	1	1	pteridine metabolic process	ensppyg00000012304
GO:0006541	0.15558	0.48328	5	10	12	glutamine metabolic process	ensppyg00000013026,ensppyg00000004664,ensppyg00000001480,ensppyg00000005025,ensppyg00000013604
GO:0001649	0.15566	0.48328	33	86	89	osteoblast differentiation	ensppyg00000025876,ensppyg00000018818,ensppyg00000002037,ensppyg00000008768,ensppyg00000005203,ensppyg00000012778,ensppyg00000012068,ensppyg00000014199,ensppyg00000014987,ensppyg00000007576,ensppyg00000012124,ensppyg00000009681,ensppyg00000010728,ensppyg00000017993,ensppyg00000001760,ensppyg00000017972,ensppyg00000011143,ensppyg00000010940,ensppyg00000000512,ensppyg00000004689,ensppyg00000004668,…
GO:0034378	0.15576	0.48328	1	1	1	chylomicron assembly	ensppyg00000010903
GO:0051901	0.15601	0.48359	2	3	3	positive regulation of mitochondrial depolarization	ensppyg00000000512,ensppyg00000005045
GO:0042552	0.15625	0.483806	11	23	26	myelination	ensppyg00000011369,ensppyg00000000313,ensppyg00000010818,ensppyg00000014344,ensppyg00000015594,ensppyg00000013025,ensppyg00000011715,ensppyg00000019717,ensppyg00000009251,ensppyg00000012550,ensppyg00000008479
GO:0061185	0.1566	0.483882	1	1	1	negative regulation of dermatome development	ensppyg00000015133
GO:0031034	0.15669	0.484053	1	1	1	myosin filament assembly	ensppyg00000003307
GO:0043367	0.15696	0.484196	3	5	5	CD4-positive, alpha-beta T cell differentiation	ensppyg00000014077,ensppyg00000018061,ensppyg00000012674
GO:0090103	0.15698	0.484196	9	21	22	cochlea morphogenesis	ensppyg00000016632,ensppyg00000012778,ensppyg00000018664,ensppyg00000000631,ensppyg00000012995,ensppyg00000007899,ensppyg00000029903,ensppyg00000002189,ensppyg00000011585
GO:2000008	0.15702	0.484196	3	5	5	regulation of protein localization to cell surface	ensppyg00000014999,ensppyg00000009504,ensppyg00000013986
GO:0010729	0.15723	0.484196	1	1	1	positive regulation of hydrogen peroxide biosynthetic process	ensppyg00000007034
GO:0000381	0.15737	0.484196	10	23	24	regulation of alternative mRNA splicing, via spliceosome	ensppyg00000011285,ensppyg00000014218,ensppyg00000005456,ensppyg00000017144,ensppyg00000005014,ensppyg00000001544,ensppyg00000011766,ensppyg00000009289,ensppyg00000009118,ensppyg00000001335
GO:0072703	0.15747	0.484196	1	1	1	cellular response to methyl methanesulfonate	ensppyg00000018758
GO:0048856	0.15785	0.484196	6	13	13	anatomical structure development	ensppyg00000012778,ensppyg00000018664,ensppyg00000003315,ensppyg00000018217,ensppyg00000006112,ensppyg00000019393
GO:0003215	0.15791	0.484196	4	9	9	cardiac right ventricle morphogenesis	ensppyg00000002079,ensppyg00000010708,ensppyg00000017861,ensppyg00000016987
GO:0032471	0.15799	0.484196	3	5	6	negative regulation of endoplasmic reticulum calcium ion concentration	ensppyg00000014942,ensppyg00000010993,ensppyg00000007225
GO:0009235	0.15825	0.484196	2	3	3	cobalamin metabolic process	ensppyg00000012840,ensppyg00000005983
GO:0031398	0.15852	0.484196	16	39	42	positive regulation of protein ubiquitination	ensppyg00000018817,ensppyg00000029445,ensppyg00000001194,ensppyg00000018210,ensppyg00000006905,ensppyg00000007343,ensppyg00000016240,ensppyg00000019609,ensppyg00000006762,ensppyg00000013844,ensppyg00000004424,ensppyg00000007058,ensppyg00000006516,ensppyg00000017342,ensppyg00000009148,ensppyg00000000286
GO:0010482	0.15856	0.484196	2	3	3	regulation of epidermal cell division	ensppyg00000001677,ensppyg00000014401
GO:0046855	0.15858	0.484196	5	7	8	inositol phosphate dephosphorylation	ensppyg00000007772,ensppyg00000008996,ensppyg00000018387,ensppyg00000002448,ensppyg00000003792
GO:0009306	0.15861	0.484196	6	13	13	protein secretion	ensppyg00000017637,ensppyg00000004877,ensppyg00000011903,ensppyg00000007331,ensppyg00000001461,ensppyg00000013857
GO:1902605	0.15879	0.485011	1	1	1	heterotrimeric G-protein complex assembly	ensppyg00000019582
GO:0072190	0.15903	0.485011	1	2	2	ureter urothelium development	ensppyg00000012624
GO:0016236	0.15917	0.485011	3	4	5	macroautophagy	ensppyg00000001081,ensppyg00000007229,ensppyg00000002095
GO:0015986	0.15923	0.485011	4	14	17	ATP synthesis coupled proton transport	ensppyg00000011384,ensppyg00000029440,ensppyg00000004668,ensppyg00000004586
GO:0071321	0.15925	0.485011	4	5	5	cellular response to cGMP	ensppyg00000029656,ensppyg00000004346,ensppyg00000003652,ensppyg00000006623
GO:0048646	0.15926	0.485011	8	20	21	anatomical structure formation involved in morphogenesis	ensppyg00000002079,ensppyg00000012778,ensppyg00000018217,ensppyg00000011157,ensppyg00000014401,ensppyg00000008252,ensppyg00000029903,ensppyg00000008292
GO:0006261	0.15945	0.485057	3	4	5	DNA-dependent DNA replication	ensppyg00000002707,ensppyg00000004742,ensppyg00000006763
GO:0035284	0.15959	0.485057	1	3	3	brain segmentation	ensppyg00000017707
GO:0060468	0.15979	0.485133	2	3	3	prevention of polyspermy	ensppyg00000012062,ensppyg00000007168
GO:0009204	0.16003	0.485268	1	1	1	deoxyribonucleoside triphosphate catabolic process	ensppyg00000010822
GO:0006193	0.16003	0.485268	1	1	1	ITP catabolic process	ensppyg00000010822
GO:0006012	0.16029	0.485413	4	7	7	galactose metabolic process	ensppyg00000019139,ensppyg00000008635,ensppyg00000001732,ensppyg00000006463
GO:0003333	0.1604	0.485413	8	15	17	amino acid transmembrane transport	ensppyg00000005250,ensppyg00000014293,ensppyg00000007412,ensppyg00000013943,ensppyg00000005643,ensppyg00000005660,ensppyg00000015314,ensppyg00000015066
GO:0035105	0.16082	0.485944	1	1	1	sterol regulatory element binding protein import into nucleus	ensppyg00000000728
GO:0040007	0.16083	0.485944	15	39	39	growth	ensppyg00000014081,ensppyg00000016647,ensppyg00000018762,ensppyg00000017926,ensppyg00000011157,ensppyg00000010890,ensppyg00000004688,ensppyg00000016210,ensppyg00000009428,ensppyg00000010125,ensppyg00000029899,ensppyg00000012370,ensppyg00000002242,ensppyg00000009212,ensppyg00000000170
GO:0002268	0.16116	0.487108	1	2	2	follicular dendritic cell differentiation	ensppyg00000010095
GO:0045646	0.16136	0.488169	3	4	4	regulation of erythrocyte differentiation	ensppyg00000003306,ensppyg00000018598,ensppyg00000017818
GO:0010804	0.16145	0.488169	4	8	8	negative regulation of tumor necrosis factor-mediated signaling pathway	ensppyg00000003024,ensppyg00000008177,ensppyg00000008983,ensppyg00000015571
GO:0001945	0.16159	0.488255	5	10	10	lymph vessel development	ensppyg00000013464,ensppyg00000005489,ensppyg00000016139,ensppyg00000000224,ensppyg00000011585
GO:0033280	0.16197	0.488397	2	4	5	response to vitamin D	ensppyg00000001760,ensppyg00000011143
GO:0042631	0.16197	0.488397	1	1	1	cellular response to water deprivation	ensppyg00000004500
GO:0060192	0.162	0.488397	1	1	1	negative regulation of lipase activity	ensppyg00000009410
GO:0046466	0.16248	0.488886	1	1	1	membrane lipid catabolic process	ensppyg00000012485
GO:0010288	0.16249	0.488886	1	1	1	response to lead ion	ensppyg00000016089
GO:0016572	0.16266	0.488886	2	4	4	histone phosphorylation	ensppyg00000004638,ensppyg00000004582
GO:0042733	0.16271	0.488886	22	50	51	embryonic digit morphogenesis	ensppyg00000004155,ensppyg00000013416,ensppyg00000018794,ensppyg00000012778,ensppyg00000005193,ensppyg00000004894,ensppyg00000003337,ensppyg00000003315,ensppyg00000018221,ensppyg00000018217,ensppyg00000013397,ensppyg00000013325,ensppyg00000013986,ensppyg00000017322,ensppyg00000016973,ensppyg00000008252,ensppyg00000012374,ensppyg00000012624,ensppyg00000012635,ensppyg00000002270,ensppyg00000015133,…
GO:0065004	0.16276	0.488886	2	3	3	protein-DNA complex assembly	ensppyg00000016987,ensppyg00000009175
GO:0071526	0.16302	0.489207	10	15	18	semaphorin-plexin signaling pathway	ensppyg00000013446,ensppyg00000018012,ensppyg00000015705,ensppyg00000017932,ensppyg00000013354,ensppyg00000017855,ensppyg00000013102,ensppyg00000000727,ensppyg00000002196,ensppyg00000000261
GO:0007399	0.1631	0.489207	37	84	88	nervous system development	ensppyg00000009060,ensppyg00000012836,ensppyg00000002079,ensppyg00000009924,ensppyg00000018012,ensppyg00000011369,ensppyg00000005193,ensppyg00000010725,ensppyg00000004882,ensppyg00000000698,ensppyg00000014309,ensppyg00000011937,ensppyg00000018405,ensppyg00000005434,ensppyg00000005477,ensppyg00000009568,ensppyg00000010904,ensppyg00000018458,ensppyg00000004613,ensppyg00000001495,ensppyg00000016218,…
GO:0045446	0.16359	0.489294	2	3	5	endothelial cell differentiation	ensppyg00000029831,ensppyg00000000224
GO:0045747	0.16365	0.489294	9	20	21	positive regulation of Notch signaling pathway	ensppyg00000014943,ensppyg00000018664,ensppyg00000010708,ensppyg00000014401,ensppyg00000007343,ensppyg00000008392,ensppyg00000011794,ensppyg00000012336,ensppyg00000004475
GO:0060023	0.16368	0.489294	2	3	3	soft palate development	ensppyg00000009248,ensppyg00000011585
GO:0002320	0.16422	0.491502	4	7	7	lymphoid progenitor cell differentiation	ensppyg00000005244,ensppyg00000003306,ensppyg00000018217,ensppyg00000009212
GO:0008089	0.16435	0.491502	8	19	20	anterograde axon cargo transport	ensppyg00000007665,ensppyg00000001902,ensppyg00000011354,ensppyg00000016251,ensppyg00000004627,ensppyg00000006773,ensppyg00000010110,ensppyg00000009339
GO:0048859	0.16445	0.491517	2	4	4	formation of anatomical boundary	ensppyg00000018217,ensppyg00000009165
GO:0042742	0.16497	0.491783	18	72	81	defense response to bacterium	ensppyg00000004885,ensppyg00000010808,ensppyg00000016437,ensppyg00000010876,ensppyg00000010884,ensppyg00000010095,ensppyg00000008080,ensppyg00000018324,ensppyg00000007343,ensppyg00000007261,ensppyg00000013804,ensppyg00000013172,ensppyg00000008236,ensppyg00000000092,ensppyg00000012360,ensppyg00000013789,ensppyg00000017509,ensppyg00000012506
GO:0060039	0.16501	0.491783	6	9	9	pericardium development	ensppyg00000013464,ensppyg00000017581,ensppyg00000004994,ensppyg00000007352,ensppyg00000013922,ensppyg00000006583
GO:0019941	0.16541	0.493186	2	4	4	modification-dependent protein catabolic process	ensppyg00000005149,ensppyg00000013860
GO:0035050	0.16554	0.493186	7	18	18	embryonic heart tube development	ensppyg00000013416,ensppyg00000018593,ensppyg00000013325,ensppyg00000013986,ensppyg00000012468,ensppyg00000016055,ensppyg00000008488
GO:0048845	0.16555	0.493186	3	4	4	venous blood vessel morphogenesis	ensppyg00000013464,ensppyg00000017581,ensppyg00000000224
GO:0045880	0.16558	0.493186	8	20	21	positive regulation of smoothened signaling pathway	ensppyg00000005203,ensppyg00000017993,ensppyg00000018217,ensppyg00000000521,ensppyg00000004689,ensppyg00000014592,ensppyg00000013181,ensppyg00000012544
GO:0060021	0.16587	0.493238	28	69	71	palate development	ensppyg00000003095,ensppyg00000001968,ensppyg00000019203,ensppyg00000001160,ensppyg00000014987,ensppyg00000005193,ensppyg00000018622,ensppyg00000004809,ensppyg00000003337,ensppyg00000018212,ensppyg00000018217,ensppyg00000013397,ensppyg00000000521,ensppyg00000013052,ensppyg00000016218,ensppyg00000029899,ensppyg00000008291,ensppyg00000006816,ensppyg00000008272,ensppyg00000012374,ensppyg00000015819,…
GO:0051569	0.16624	0.494287	3	6	6	regulation of histone H3-K4 methylation	ensppyg00000002079,ensppyg00000003935,ensppyg00000011163
GO:0035729	0.16717	0.49622	4	7	7	cellular response to hepatocyte growth factor stimulus	ensppyg00000009947,ensppyg00000017860,ensppyg00000002196,ensppyg00000008488
GO:2000810	0.16723	0.49622	4	7	7	regulation of tight junction assembly	ensppyg00000007771,ensppyg00000009638,ensppyg00000005880,ensppyg00000009186
GO:0032740	0.16779	0.49691	4	10	10	positive regulation of interleukin-17 production	ensppyg00000007343,ensppyg00000004657,ensppyg00000015043,ensppyg00000015044
GO:0030449	0.16826	0.49691	1	1	1	regulation of complement activation	ensppyg00000007870
GO:0039534	0.16826	0.49691	1	1	1	negative regulation of MDA-5 signaling pathway	ensppyg00000007870
GO:0007249	0.16832	0.49691	6	16	19	I-kappaB kinase/NF-kappaB signaling	ensppyg00000012880,ensppyg00000003350,ensppyg00000016435,ensppyg00000010095,ensppyg00000008306,ensppyg00000007048
GO:0050868	0.1688	0.49691	5	14	14	negative regulation of T cell activation	ensppyg00000004201,ensppyg00000013527,ensppyg00000000876,ensppyg00000007261,ensppyg00000009234
GO:0060154	0.16884	0.49691	2	3	3	cellular process regulating host cell cycle in response to virus	ensppyg00000003110,ensppyg00000010890
GO:0043129	0.16886	0.49691	6	10	10	surfactant homeostasis	ensppyg00000016647,ensppyg00000016674,ensppyg00000029452,ensppyg00000012442,ensppyg00000015319,ensppyg00000004386
GO:0034445	0.16892	0.49691	1	2	2	negative regulation of plasma lipoprotein particle oxidation	ensppyg00000003902
GO:0046033	0.16909	0.49691	2	2	2	AMP metabolic process	ensppyg00000019245,ensppyg00000001269
GO:0046039	0.16909	0.49691	2	2	2	GTP metabolic process	ensppyg00000019245,ensppyg00000001269
GO:0002575	0.16909	0.49691	1	1	1	basophil chemotaxis	ensppyg00000016647
GO:0036303	0.16909	0.49691	1	1	1	lymph vessel morphogenesis	ensppyg00000016647
GO:0032077	0.16911	0.49691	1	1	1	positive regulation of deoxyribonuclease activity	ensppyg00000010795
GO:0032689	0.16914	0.49691	6	18	19	negative regulation of interferon-gamma production	ensppyg00000002079,ensppyg00000010010,ensppyg00000007343,ensppyg00000007870,ensppyg00000010141,ensppyg00000008462
GO:2000664	0.16923	0.49691	2	2	2	positive regulation of interleukin-5 secretion	ensppyg00000002079,ensppyg00000001984
GO:2000667	0.16923	0.49691	2	2	2	positive regulation of interleukin-13 secretion	ensppyg00000002079,ensppyg00000001984
GO:2000420	0.16939	0.497297	1	1	1	negative regulation of eosinophil extravasation	ensppyg00000015419
GO:0007005	0.16965	0.497297	15	37	38	mitochondrion organization	ensppyg00000011295,ensppyg00000015675,ensppyg00000007665,ensppyg00000009733,ensppyg00000001731,ensppyg00000008048,ensppyg00000008071,ensppyg00000001643,ensppyg00000012442,ensppyg00000014551,ensppyg00000017143,ensppyg00000005045,ensppyg00000013179,ensppyg00000011465,ensppyg00000007058
GO:0071812	0.17004	0.497297	2	2	2	positive regulation of fever generation by positive regulation of prostaglandin secretion	ensppyg00000005320,ensppyg00000009205
GO:0071848	0.17004	0.497297	2	2	2	positive regulation of ERK1 and ERK2 cascade via TNFSF11-mediated signaling	ensppyg00000005320,ensppyg00000009205
GO:0071847	0.17004	0.497297	2	2	2	TNFSF11-mediated signaling pathway	ensppyg00000005320,ensppyg00000009205
GO:0045054	0.17023	0.497297	1	1	1	constitutive secretory pathway	ensppyg00000009504
GO:2001135	0.17023	0.497297	1	1	1	regulation of endocytic recycling	ensppyg00000009504
GO:0021884	0.1704	0.497297	3	6	6	forebrain neuron development	ensppyg00000005512,ensppyg00000013303,ensppyg00000016218
GO:0042659	0.17042	0.497297	1	1	1	regulation of cell fate specification	ensppyg00000001181
GO:0050865	0.17042	0.497297	1	1	1	regulation of cell activation	ensppyg00000001181
GO:0010918	0.17055	0.497297	1	2	2	positive regulation of mitochondrial membrane potential	ensppyg00000003110
GO:0007168	0.17069	0.497297	2	5	5	receptor guanylyl cyclase signaling pathway	ensppyg00000001876,ensppyg00000019083
GO:0072643	0.17073	0.497297	3	5	5	interferon-gamma secretion	ensppyg00000002079,ensppyg00000015571,ensppyg00000001580
GO:0045368	0.17116	0.498731	1	1	1	positive regulation of interleukin-13 biosynthetic process	ensppyg00000016161
GO:0033198	0.17144	0.499266	6	13	13	response to ATP	ensppyg00000018622,ensppyg00000000529,ensppyg00000007825,ensppyg00000005045,ensppyg00000005046,ensppyg00000015040
GO:2000510	0.17158	0.499327	2	4	4	positive regulation of dendritic cell chemotaxis	ensppyg00000007870,ensppyg00000008457
GO:0071230	0.17195	0.499564	16	31	34	cellular response to amino acid stimulus	ensppyg00000003821,ensppyg00000005496,ensppyg00000016437,ensppyg00000005458,ensppyg00000009545,ensppyg00000010890,ensppyg00000001610,ensppyg00000017809,ensppyg00000007357,ensppyg00000013011,ensppyg00000000187,ensppyg00000015151,ensppyg00000003645,ensppyg00000002189,ensppyg00000029703,ensppyg00000012591
GO:0038155	0.17211	0.499564	2	2	2	interleukin-23-mediated signaling pathway	ensppyg00000009729,ensppyg00000001258
GO:0035572	0.17244	0.499564	1	1	1	N-terminal peptidyl-serine dimethylation	ensppyg00000019679
GO:0035573	0.17244	0.499564	1	1	1	N-terminal peptidyl-serine trimethylation	ensppyg00000019679
GO:0018012	0.17244	0.499564	1	1	1	N-terminal peptidyl-alanine trimethylation	ensppyg00000019679
GO:0018016	0.17244	0.499564	1	1	1	N-terminal peptidyl-proline dimethylation	ensppyg00000019679
GO:0044240	0.17288	0.500805	1	2	2	multicellular organismal lipid catabolic process	ensppyg00000003902
GO:0060731	0.1736	0.502674	1	1	1	positive regulation of intestinal epithelial structure maintenance	ensppyg00000015760
GO:0070715	0.1736	0.502674	1	1	1	sodium-dependent organic cation transport	ensppyg00000015760
GO:0052106	0.1736	0.502674	1	1	1	quorum sensing involved in interaction with host	ensppyg00000015760
GO:0002572	0.17374	0.502674	2	2	2	pro-T cell differentiation	ensppyg00000002079,ensppyg00000005244
GO:0061031	0.17391	0.502674	2	3	4	endodermal digestive tract morphogenesis	ensppyg00000002710,ensppyg00000018593
GO:0030512	0.17394	0.502674	16	37	38	negative regulation of transforming growth factor beta receptor signaling pathway	ensppyg00000003061,ensppyg00000001968,ensppyg00000002716,ensppyg00000007548,ensppyg00000004894,ensppyg00000005736,ensppyg00000015244,ensppyg00000014564,ensppyg00000019609,ensppyg00000002401,ensppyg00000019740,ensppyg00000004475,ensppyg00000006489,ensppyg00000007004,ensppyg00000016779,ensppyg00000009148
GO:0001731	0.17397	0.502674	6	15	16	formation of translation preinitiation complex	ensppyg00000002697,ensppyg00000017313,ensppyg00000005073,ensppyg00000011774,ensppyg00000006431,ensppyg00000000285
GO:1900155	0.1746	0.504876	1	2	2	negative regulation of bone trabecula formation	ensppyg00000008283
GO:0038166	0.17468	0.504876	2	4	4	angiotensin-activated signaling pathway	ensppyg00000018718,ensppyg00000013896
GO:0016265	0.17473	0.505112	3	6	6	death	ensppyg00000002690,ensppyg00000007825,ensppyg00000012304
GO:0010592	0.17476	0.505112	4	8	8	positive regulation of lamellipodium assembly	ensppyg00000001661,ensppyg00000013164,ensppyg00000013814,ensppyg00000004475
GO:0048863	0.17494	0.505112	11	25	27	stem cell differentiation	ensppyg00000004250,ensppyg00000001150,ensppyg00000018593,ensppyg00000012234,ensppyg00000016250,ensppyg00000001684,ensppyg00000004736,ensppyg00000019555,ensppyg00000012624,ensppyg00000006457,ensppyg00000006422
GO:0002292	0.17554	0.506643	1	1	1	T cell differentiation involved in immune response	ensppyg00000000727
GO:0071874	0.17564	0.506742	1	1	1	cellular response to norepinephrine stimulus	ensppyg00000009886
GO:0033089	0.17602	0.507287	3	8	8	positive regulation of T cell differentiation in thymus	ensppyg00000011038,ensppyg00000018217,ensppyg00000004612
GO:0048333	0.17605	0.507287	2	4	5	mesodermal cell differentiation	ensppyg00000004736,ensppyg00000029831
GO:0045541	0.17634	0.507408	1	2	2	negative regulation of cholesterol biosynthetic process	ensppyg00000011354
GO:0016557	0.17636	0.507408	1	2	2	peroxisome membrane biogenesis	ensppyg00000000636
GO:0060179	0.17738	0.507881	2	3	3	male mating behavior	ensppyg00000019167,ensppyg00000002448
GO:0031133	0.1775	0.507881	2	4	4	regulation of axon diameter	ensppyg00000013397,ensppyg00000018448
GO:0030148	0.17763	0.507881	5	9	9	sphingolipid biosynthetic process	ensppyg00000000886,ensppyg00000009499,ensppyg00000006139,ensppyg00000006820,ensppyg00000009213
GO:0008104	0.17781	0.507881	25	57	62	protein localization	ensppyg00000009932,ensppyg00000016665,ensppyg00000005273,ensppyg00000001815,ensppyg00000005193,ensppyg00000017090,ensppyg00000012115,ensppyg00000013215,ensppyg00000001757,ensppyg00000003315,ensppyg00000006960,ensppyg00000017909,ensppyg00000018427,ensppyg00000004743,ensppyg00000014454,ensppyg00000013930,ensppyg00000013078,ensppyg00000005042,ensppyg00000005021,ensppyg00000015012,ensppyg00000005997,…
GO:0031054	0.17786	0.507881	4	6	7	pre-miRNA processing	ensppyg00000001684,ensppyg00000004583,ensppyg00000006112,ensppyg00000015370
GO:2000774	0.17788	0.507881	2	3	3	positive regulation of cellular senescence	ensppyg00000004736,ensppyg00000002401
GO:0034058	0.17792	0.507881	1	1	1	endosomal vesicle fusion	ensppyg00000017816
GO:0009101	0.17855	0.507881	3	6	6	glycoprotein biosynthetic process	ensppyg00000019139,ensppyg00000014138,ensppyg00000015959
GO:0019464	0.17857	0.507881	1	1	1	glycine decarboxylation via glycine cleavage system	ensppyg00000007585
GO:0010225	0.17873	0.507881	4	7	8	response to UV-C	ensppyg00000005264,ensppyg00000002723,ensppyg00000010095,ensppyg00000017155
GO:0071316	0.17881	0.507881	2	4	4	cellular response to nicotine	ensppyg00000003110,ensppyg00000016437
GO:0003339	0.17914	0.507881	1	1	1	regulation of mesenchymal to epithelial transition involved in metanephros morphogenesis	ensppyg00000008291
GO:0035150	0.17914	0.507881	1	1	1	regulation of tube size	ensppyg00000008291
GO:0009786	0.17914	0.507881	1	1	2	regulation of asymmetric cell division	ensppyg00000008291
GO:0072003	0.17914	0.507881	1	1	1	kidney rudiment formation	ensppyg00000008291
GO:0072038	0.17914	0.507881	1	1	1	mesenchymal stem cell maintenance involved in nephron morphogenesis	ensppyg00000008291
GO:0072046	0.17914	0.507881	1	1	1	establishment of planar polarity involved in nephron morphogenesis	ensppyg00000008291
GO:0072078	0.17914	0.507881	1	1	1	nephron tubule morphogenesis	ensppyg00000008291
GO:0016539	0.17979	0.50888	1	2	2	intein-mediated protein splicing	ensppyg00000018217
GO:0042772	0.17989	0.509175	1	1	1	DNA damage response, signal transduction resulting in transcription	ensppyg00000001885
GO:0048813	0.18003	0.509221	15	23	27	dendrite morphogenesis	ensppyg00000017777,ensppyg00000005275,ensppyg00000018652,ensppyg00000009626,ensppyg00000010711,ensppyg00000012245,ensppyg00000011996,ensppyg00000017855,ensppyg00000013128,ensppyg00000013114,ensppyg00000016930,ensppyg00000011766,ensppyg00000012670,ensppyg00000011432,ensppyg00000003692
GO:0090267	0.18008	0.509221	3	6	6	positive regulation of mitotic cell cycle spindle assembly checkpoint	ensppyg00000000411,ensppyg00000006177,ensppyg00000014039
GO:0021530	0.18171	0.512561	1	3	3	spinal cord oligodendrocyte cell fate specification	ensppyg00000011369
GO:0021529	0.18171	0.512561	1	3	3	spinal cord oligodendrocyte cell differentiation	ensppyg00000011369
GO:0021985	0.18212	0.512928	1	2	2	neurohypophysis development	ensppyg00000016860
GO:0071711	0.18215	0.512928	3	4	5	basement membrane organization	ensppyg00000005496,ensppyg00000012418,ensppyg00000016218
GO:0007193	0.18235	0.512928	5	13	14	adenylate cyclase-inhibiting G-protein coupled receptor signaling pathway	ensppyg00000029500,ensppyg00000001106,ensppyg00000001633,ensppyg00000012418,ensppyg00000029782
GO:1902511	0.18276	0.513959	1	2	2	negative regulation of apoptotic DNA fragmentation	ensppyg00000001899
GO:0070409	0.18294	0.513959	2	2	2	carbamoyl phosphate biosynthetic process	ensppyg00000013137,ensppyg00000012557
GO:0019322	0.18306	0.513959	1	1	2	pentose biosynthetic process	ensppyg00000001901
GO:0009051	0.18306	0.513959	1	1	2	pentose-phosphate shunt, oxidative branch	ensppyg00000001901
GO:1901385	0.18345	0.513959	2	2	3	regulation of voltage-gated calcium channel activity	ensppyg00000012849,ensppyg00000003164
GO:0040008	0.18353	0.513959	5	11	14	regulation of growth	ensppyg00000013524,ensppyg00000013157,ensppyg00000009234,ensppyg00000017576,ensppyg00000019409
GO:0070509	0.18429	0.516129	8	12	13	calcium ion import	ensppyg00000005292,ensppyg00000017596,ensppyg00000007225,ensppyg00000012468,ensppyg00000002352,ensppyg00000008277,ensppyg00000013787,ensppyg00000002130
GO:0007420	0.18448	0.516129	45	98	105	brain development	ensppyg00000007766,ensppyg00000018836,ensppyg00000004155,ensppyg00000018794,ensppyg00000005264,ensppyg00000005275,ensppyg00000003915,ensppyg00000008728,ensppyg00000014939,ensppyg00000001106,ensppyg00000005193,ensppyg00000010718,ensppyg00000001757,ensppyg00000017932,ensppyg00000005496,ensppyg00000018573,ensppyg00000015455,ensppyg00000003386,ensppyg00000018564,ensppyg00000010941,ensppyg00000017885,…
GO:0021623	0.18455	0.516129	1	2	2	oculomotor nerve formation	ensppyg00000016218
GO:0000183	0.18466	0.516129	2	4	5	chromatin silencing at rDNA	ensppyg00000004667,ensppyg00000002401
GO:0030999	0.18508	0.517983	1	2	2	linear element assembly	ensppyg00000005687
GO:0048747	0.18524	0.517983	7	14	15	muscle fiber development	ensppyg00000012849,ensppyg00000017985,ensppyg00000001789,ensppyg00000012468,ensppyg00000013839,ensppyg00000008272,ensppyg00000007921
GO:0045403	0.18531	0.517983	1	1	1	negative regulation of interleukin-4 biosynthetic process	ensppyg00000007637
GO:0060377	0.18531	0.517983	1	1	1	negative regulation of mast cell differentiation	ensppyg00000007637
GO:0046417	0.18545	0.518343	2	2	3	chorismate metabolic process	ensppyg00000019222,ensppyg00000012554
GO:0061484	0.18555	0.518343	1	1	1	hematopoietic stem cell homeostasis	ensppyg00000008180
GO:0051781	0.1861	0.518343	11	21	22	positive regulation of cell division	ensppyg00000003095,ensppyg00000016647,ensppyg00000009947,ensppyg00000003113,ensppyg00000002710,ensppyg00000003821,ensppyg00000018217,ensppyg00000015219,ensppyg00000006463,ensppyg00000005995,ensppyg00000015151
GO:0030097	0.18649	0.518343	28	54	59	hemopoiesis	ensppyg00000003095,ensppyg00000019158,ensppyg00000018817,ensppyg00000005264,ensppyg00000005244,ensppyg00000003891,ensppyg00000004050,ensppyg00000014974,ensppyg00000017618,ensppyg00000000673,ensppyg00000018598,ensppyg00000019052,ensppyg00000007388,ensppyg00000017818,ensppyg00000012442,ensppyg00000013986,ensppyg00000012458,ensppyg00000017143,ensppyg00000012321,ensppyg00000003459,ensppyg00000016055,…
GO:0045815	0.18665	0.518343	1	2	2	positive regulation of gene expression, epigenetic	ensppyg00000000758
GO:0048505	0.18692	0.518343	3	5	5	regulation of timing of cell differentiation	ensppyg00000005203,ensppyg00000003386,ensppyg00000003690
GO:0048852	0.1871	0.518343	1	3	3	diencephalon morphogenesis	ensppyg00000012376
GO:0000302	0.18742	0.518343	3	10	10	response to reactive oxygen species	ensppyg00000011354,ensppyg00000017143,ensppyg00000013846
GO:0060742	0.18745	0.518343	2	3	4	epithelial cell differentiation involved in prostate gland development	ensppyg00000013986,ensppyg00000008393
GO:0036089	0.18748	0.518343	3	6	6	cleavage furrow formation	ensppyg00000007675,ensppyg00000017129,ensppyg00000007953
GO:0071345	0.18754	0.518343	6	15	15	cellular response to cytokine stimulus	ensppyg00000002079,ensppyg00000007623,ensppyg00000014987,ensppyg00000013247,ensppyg00000015942,ensppyg00000008457
GO:0007155	0.18755	0.518343	108	214	230	cell adhesion	ensppyg00000009884,ensppyg00000009089,ensppyg00000009087,ensppyg00000009088,ensppyg00000009085,ensppyg00000009086,ensppyg00000009083,ensppyg00000009084,ensppyg00000009082,ensppyg00000019139,ensppyg00000012877,ensppyg00000013466,ensppyg00000015614,ensppyg00000015615,ensppyg00000004180,ensppyg00000015672,ensppyg00000017732,ensppyg00000011203,ensppyg00000005291,ensppyg00000007660,ensppyg00000018010,…
GO:0001732	0.18782	0.518343	2	3	3	formation of translation initiation complex	ensppyg00000002697,ensppyg00000011774
GO:0032388	0.18799	0.518343	2	3	3	positive regulation of intracellular transport	ensppyg00000011973,ensppyg00000013340
GO:0009820	0.18805	0.518343	1	2	2	alkaloid metabolic process	ensppyg00000011892
GO:0072237	0.18818	0.518343	1	1	1	metanephric proximal tubule development	ensppyg00000006987
GO:0072287	0.18818	0.518343	1	1	1	metanephric distal tubule morphogenesis	ensppyg00000006987
GO:0015760	0.18832	0.518343	1	2	2	glucose-6-phosphate transport	ensppyg00000003950
GO:0061009	0.18832	0.518343	1	3	3	common bile duct development	ensppyg00000018593
GO:0048561	0.18858	0.518343	1	1	1	establishment of organ orientation	ensppyg00000015819
GO:0003002	0.18858	0.518343	1	1	1	regionalization	ensppyg00000015819
GO:0006937	0.18862	0.518343	6	11	11	regulation of muscle contraction	ensppyg00000000364,ensppyg00000018459,ensppyg00000013806,ensppyg00000016001,ensppyg00000008557,ensppyg00000015960
GO:0090526	0.18869	0.518343	1	1	2	regulation of gluconeogenesis involved in cellular glucose homeostasis	ensppyg00000001643
GO:0048247	0.18879	0.518343	2	5	5	lymphocyte chemotaxis	ensppyg00000007421,ensppyg00000007386
GO:0034351	0.1891	0.518343	4	4	4	negative regulation of glial cell apoptotic process	ensppyg00000014289,ensppyg00000013789,ensppyg00000008557,ensppyg00000005880
[truncated: 4,679 more rows]

## Sheet: Table_S16
Table S16: Detailed information on all genes containing fixed non-synonymous SNPs between North Sumatran and Bornean orangutans. Information was extracted from the GeneCards encyclopedia.
[truncated: 209 more rows]

[truncated: 11 more sheets: Table_S17, Table_S18, Table_S19, Table_S20, Table_S21, Table_S22, Table_S23, Table_S24, Table_S25, Table_S26, Table_S27]
